# Supplementary material for: Multicolor Melting Curve Analysis-Based Multilocus Melt Typing of Vibrio parahaemolyticus
Source: PLoS One. 2015 Sep 14;10(9):e0136998. doi: 10.1371/journal.pone.0136998 (PMC4569271; doi:10.1371/journal.pone.0136998)
Supplement: S8 Table — (XLSX) [file pone.0136998.s008.xlsx]

## Sheet: 1100 STs
S8 Table. The convertion keys for MLMT to 1100 STs of V.parahaemolyticus MLST database (July, 23 2014).																								*The MT number was named by the following principle: a. If one 0/1 code corresponded to one and only one ST, then the MT was labeled with the same number as the ST. b. If one code corresponded to a complete CC or more than 50% of STs belonged to a CC together with the appearance of the ancestral ST, the MT was dubbed by the ancestral ST number of the CC. c. If a group of STs clustered by one code…
MLST										MLST
ST	dnaE	gyrB	recA	dtdS	pntA	pyrC	tnaA	CC(SLV)**	CC(DLV)**	pntA69	tnaA183	dtdS218	dnaE382	gyrB82	dnaE491	dtdS98	dnaE518	dnaE422	gyrB268	pyrC17	gyrB304	MT*
1	5	52	27	13	17	25	10	CC83	CC83	1	0	0	1	0	0	1	0	0	0	0	0	83
2	11	4	19	4	29	4	22	CC3	CC3	0	1	0	1	1	0	0	0	0	0	1	1	9
3	3	4	19	4	29	4	22	CC3	CC3	0	1	0	1	1	0	0	1	0	0	1	1	3
4	3	5	22	12	20	22	25	CC50	CC50	0	1	0	1	1	0	0	1	0	0	0	1	4
5	3	16	13	36	15	30	26	5	G5	1	1	0	1	0	0	1	1	0	0	1	0	5
6	4	13	11	38	18	9	23	G6	G6	1	1	1	1	1	0	0	1	0	0	0	1	6
7	4	12	11	38	16	9	23	7	CC6	1	1	1	1	1	0	0	1	0	0	0	1	6
8	28	4	82	88	63	69	1	CC8	CC8	0	1	1	0	1	1	0	0	0	0	1	1	8
9	6	6	3	17	11	35	26	G9	G9	0	1	0	1	1	0	0	0	0	0	1	1	9
10	7	36	4	26	6	18	26	G10	G10	0	1	1	1	0	0	1	0	0	1	0	0	10
11	8	24	4	14	12	14	12	11	11	1	1	0	1	0	0	1	0	0	0	1	0	11
12	9	21	15	13	4	10	26	G12	12	0	1	0	1	0	0	1	0	0	0	0	0	197
13	10	5	22	34	20	22	15	13	13	0	0	1	1	1	0	1	0	0	0	0	1	13
14	11	4	16	35	29	15	22	G14	G14	0	1	1	1	1	0	1	0	0	0	1	1	14
15	12	34	25	32	19	12	26	15	15	0	1	1	1	0	1	1	0	1	0	0	0	15
16	12	13	15	22	3	1	12	16	16	0	1	1	1	1	1	0	0	1	0	0	1	16
17	13	10	19	27	28	27	21	G17	G17	1	1	1	1	1	1	1	0	1	0	0	1	17
18	14	30	5	11	27	11	13	CC98	CC98	0	1	0	0	0	0	0	0	0	0	0	0	98
19	15	11	30	10	1	3	9	19	19	1	0	0	0	1	0	0	0	0	0	1	1	19
20	16	33	32	36	13	11	19	20	20	1	1	0	0	0	0	1	0	0	1	0	0	20
21	17	15	1	25	23	21	16	G21	CC36	1	1	1	0	1	0	1	0	0	0	0	0	21
22	17	37	6	28	21	28	7	22	22	1	1	0	0	0	0	0	0	0	1	0	0	22
23	17	16	13	36	15	31	26	23	G5	1	1	0	0	0	0	1	0	0	0	1	0	23
24	17	19	13	36	33	24	26	CC24	CC24	0	1	0	0	0	0	1	0	0	0	1	0	24
25	17	19	12	36	31	32	26	G25	CC24	0	1	0	0	0	0	1	0	0	0	1	0	24
26	17	19	13	36	31	32	26	G25	CC24	0	1	0	0	0	0	1	0	0	0	1	0	24
27	17	4	19	4	29	4	22	CC3	CC3	0	1	0	0	1	0	0	0	0	0	1	1	27
28	17	16	13	7	24	16	20	G28	G28	1	1	1	0	0	0	0	0	0	0	0	0	28
29	18	18	9	19	4	28	18	29	G310	0	1	1	0	0	0	0	0	0	0	0	0	310
30	19	31	8	31	32	29	20	G30	G30	0	1	0	0	0	1	1	0	0	0	1	0	30
31	19	31	7	31	32	29	20	G30	G30	0	1	0	0	0	1	1	0	0	0	1	0	30
32	20	25	15	6	7	11	4	CC32	CC34	1	1	1	0	0	1	0	0	0	0	0	0	32
33	20	25	15	16	7	11	5	CC34	CC34	1	1	0	0	0	1	1	0	0	0	0	0	34
34	20	25	15	13	7	11	5	CC34	CC34	1	1	0	0	0	1	1	0	0	0	0	0	34
35	20	7	15	13	7	11	5	CC34	CC34	1	1	0	0	0	1	1	0	0	0	0	1	35
36	21	15	1	23	23	21	16	CC36	CC36	1	1	1	0	1	1	0	0	0	0	0	0	36
37	21	15	1	23	23	20	16	CC36	CC36	1	1	1	0	1	1	0	0	0	0	0	0	36
38	21	15	1	23	22	21	16	CC36	CC36	1	1	1	0	1	1	0	0	0	0	0	0	36
39	21	29	1	23	23	21	16	CC36	CC36	1	1	1	0	0	1	0	0	0	0	0	0	32
40	22	24	17	13	9	19	14	40	CC199	0	1	0	1	0	1	1	0	0	0	0	0	199
41	22	28	33	13	8	19	14	CC199	CC199	0	1	0	1	0	1	1	0	0	0	0	0	199
42	22	4	19	4	29	4	22	CC3	CC3	0	1	0	1	1	1	0	0	0	0	1	1	42
43	23	29	10	7	14	24	2	43	CC412	1	1	1	0	0	1	0	0	0	0	1	0	412
44	23	15	10	7	14	24	3	44	CC412	1	1	1	0	1	1	0	0	0	0	1	0	44
45	24	22	18	37	18	11	8	45	45	1	0	1	0	0	1	0	0	0	0	0	0	45
46	25	35	4	8	33	31	6	46	46	0	1	0	0	0	1	1	0	0	1	1	0	46
47	26	16	13	24	31	33	2	47	47	0	1	1	0	0	1	1	0	0	0	1	0	47
48	27	26	20	15	5	2	28	48	48	0	1	0	0	0	1	1	0	0	0	1	0	30
49	28	17	21	30	20	23	24	CC49	CC49	0	1	0	0	0	1	0	0	0	0	0	0	49
50	29	5	22	12	20	22	25	CC50	CC50	0	1	0	0	1	1	0	0	0	0	0	1	50
51	29	4	19	4	29	4	22	CC3	CC3	0	1	0	0	1	1	0	0	0	0	1	1	90
52	30	32	23	20	2	13	11	52	52	0	0	1	0	0	0	0	0	0	1	0	0	52
53	31	17	21	30	20	23	24	CC49	CC49	0	1	0	0	0	0	0	0	0	0	0	0	98
54	31	8	3	13	30	7	2	54	54	0	1	0	0	1	0	1	0	0	0	0	0	54
55	32	23	26	21	26	17	23	55	55	1	1	1	0	0	0	0	0	0	0	0	0	28
56	33	22	24	5	10	5	1	G56	G56	0	1	1	0	0	0	0	0	1	0	1	0	56
57	34	29	2	33	25	26	17	57	G57	1	1	1	0	0	0	1	0	1	0	1	0	57
58	35	20	31	29	23	6	27	58	58	1	1	0	0	0	0	0	0	1	0	1	0	58
59	36	15	1	25	23	21	16	G21	CC36	1	1	1	0	1	0	1	0	1	0	0	0	59
60	36	19	13	36	33	24	26	CC24	CC24	0	1	0	0	0	0	1	0	1	0	1	0	60
61	37	14	14	9	14	34	26	61	61	1	1	0	0	1	0	0	0	0	0	1	0	114
62	19	4	88	2	34	18	23	62	62	1	1	1	0	1	1	0	0	0	0	0	1	62
63	7	38	34	27	28	8	2	63	63	1	1	1	1	0	0	1	0	0	0	0	0	63
64	40	39	3	18	4	36	29	64	G64	0	1	1	0	0	0	1	0	1	0	0	0	64
65	39	9	27	39	3	37	30	65	G65	0	1	0	0	0	0	0	0	1	1	0	0	65
66	42	25	3	40	35	38	31	66	66	0	1	0	1	0	0	1	0	0	0	0	0	197
67	44	42	35	29	26	41	13	67	67	1	1	0	1	0	0	0	0	0	0	0	0	251
68	41	40	36	41	36	39	32	CC68	CC68	0	1	1	0	1	0	0	0	1	0	0	0	68
69	43	41	31	42	37	40	33	CC527	CC527	0	0	0	0	0	0	1	0	0	0	0	0	527
70	28	17	37	30	20	23	24	CC49	CC49	0	1	0	0	0	1	0	0	0	0	0	0	49
71	3	4	4	4	29	4	20	CC3	CC3	0	1	0	1	1	0	0	1	0	0	1	1	3
72	3	4	4	4	29	4	22	CC3	CC3	0	1	0	1	1	0	0	1	0	0	1	1	3
73	3	44	42	44	38	44	24	73	73	0	1	0	1	0	0	1	1	0	0	0	0	73
74	5	25	19	45	4	11	24	CC74	CC74	0	1	0	1	0	0	0	0	0	0	0	0	74
75	47	47	4	46	39	43	35	75	75	0	1	0	0	0	0	0	0	0	0	0	0	98
76	5	25	4	46	4	11	24	76	CC74	0	1	0	1	0	0	0	0	0	0	0	0	74
77	20	25	15	13	7	42	5	CC34	CC34	1	1	0	0	0	1	1	0	0	0	1	0	77
78	46	46	39	47	26	47	34	G78	G78	1	0	0	0	1	0	0	0	0	0	0	1	78
79	35	43	38	21	31	35	37	CC79	CC79	0	0	1	0	1	0	0	0	1	0	1	1	79
80	48	5	41	43	31	45	22	80	80	0	1	0	1	1	1	1	0	1	0	0	1	80
81	45	45	40	7	14	46	36	G81	G81	1	1	1	0	0	1	0	0	0	0	0	0	32
82	5	52	27	13	18	25	40	CC83	CC83	1	0	0	1	0	0	1	0	0	0	0	0	83
83	5	52	27	13	17	25	40	CC83	CC83	1	0	0	1	0	0	1	0	0	0	0	0	83
84	49	54	46	51	18	11	8	84	84	1	0	1	0	0	0	0	0	0	0	0	0	84
85	5	4	19	45	4	11	24	CC74	CC74	0	1	0	1	1	0	0	0	0	0	0	1	85
86	5	53	47	28	4	51	41	86	86	0	1	0	1	0	0	0	0	0	0	1	0	86
87	11	4	16	35	29	52	22	G14	G14	0	1	1	1	1	0	1	0	0	0	1	1	14
88	11	48	43	48	26	48	26	CC345	CC345	1	1	0	1	1	0	0	0	0	0	0	0	345
89	28	28	44	46	40	49	38	G89	G89	0	1	0	0	0	1	0	0	0	0	1	0	89
90	29	5	22	12	20	55	25	CC50	CC50	0	1	0	0	1	1	0	0	0	0	1	1	90
91	35	4	16	50	29	5	42	G91	G91	0	1	1	0	1	0	0	0	1	0	1	1	91
92	50	55	48	52	23	53	43	G92	G92	1	0	1	0	0	0	0	1	1	0	0	1	92
93	51	50	31	29	41	46	39	93	93	0	1	0	1	0	1	0	0	0	0	0	0	93
94	52	49	45	49	4	50	23	94	94	0	1	1	0	1	0	0	0	0	0	0	0	94
95	20	25	15	13	7	11	20	CC34	CC34	1	1	0	0	0	1	1	0	0	0	0	0	34
96	35	4	16	50	29	66	42	G91	G91	0	1	1	0	1	0	0	0	1	0	1	1	91
97	45	60	55	59	14	57	7	97	97	1	1	1	0	0	1	0	0	0	0	0	0	32
98	14	30	49	11	27	11	13	CC98	CC98	0	1	0	0	0	0	0	0	0	0	0	0	98
99	53	61	56	8	4	11	19	99	99	0	1	0	0	0	1	1	0	1	0	0	1	99
100	59	66	6	36	28	46	19	G100	G100	1	1	0	0	1	0	1	0	0	1	0	0	100
101	59	66	6	36	28	61	19	G100	G100	1	1	0	0	1	0	1	0	0	1	0	0	100
102	17	19	13	36	33	24	20	CC24	CC24	0	1	0	0	0	0	1	0	0	0	1	0	24
103	61	68	31	56	45	64	20	103	103	0	1	0	0	0	0	1	0	0	0	0	0	742
104	60	67	4	53	43	63	23	CC104	CC104	0	1	1	0	0	0	1	0	0	0	0	1	104
105	28	59	54	29	26	11	24	105	105	1	1	0	0	0	1	0	0	0	0	0	0	105
106	54	64	3	35	14	46	24	106	106	1	1	1	0	0	1	1	0	0	1	0	0	106
107	62	69	57	61	46	65	24	107	107	0	1	0	1	1	0	1	1	0	1	0	0	107
108	26	58	53	19	28	9	26	108	108	1	1	1	0	0	1	0	0	0	1	0	0	108
109	17	57	6	23	44	28	36	CC110	CC110	1	1	1	0	0	0	0	0	0	0	0	1	110
110	17	57	52	23	44	28	36	CC110	CC110	1	1	1	0	0	0	0	0	0	0	0	1	110
111	56	16	3	13	21	59	36	111	111	1	1	0	0	0	1	1	0	0	0	1	0	77
112	3	56	51	58	14	29	44	112	112	1	0	1	1	0	0	1	1	0	1	1	0	112
113	63	62	25	54	4	56	45	113	113	0	1	1	0	0	0	0	0	1	0	1	0	56
114	55	15	31	55	18	58	46	CC114	CC114	1	1	0	0	1	0	0	0	0	0	1	0	114
115	57	35	50	57	26	60	47	115	115	1	0	1	0	0	1	0	0	0	1	0	0	115
116	63	63	55	60	4	29	7	116	116	0	1	0	0	0	0	0	0	1	1	1	0	116
117	58	45	10	8	28	33	45	G117	G117	1	1	0	0	0	0	1	0	0	0	1	0	23
118	58	65	10	8	28	33	45	G117	G117	1	1	0	0	0	0	1	0	0	0	1	1	118
119	20	25	14	14	42	29	23	119	119	1	1	0	0	0	1	1	0	0	0	1	0	77
120	60	108	86	98	18	45	51	CC120	CC120	1	1	0	0	1	0	0	0	0	0	0	0	120
121	3	2	82	50	4	78	66	G121	G121	0	1	1	1	0	0	0	1	0	1	1	0	121
122	2	113	72	94	69	83	23	G122	G122	0	1	1	0	0	1	0	0	0	1	0	0	122
123	35	111	85	100	26	84	1	G123	G123	1	1	0	0	0	0	0	0	1	0	0	1	123
124	10	1	62	95	50	85	26	124	G124	1	1	0	1	0	0	0	0	0	1	1	0	124
125	35	110	29	78	71	86	51	CC654	CC654	1	1	1	0	0	0	1	0	1	0	0	1	125
126	12	109	25	91	70	87	23	126	126	1	1	1	1	0	1	0	0	1	1	0	0	126
127	47	112	38	97	68	69	64	127	127	1	1	1	0	0	0	1	0	0	1	1	0	127
128	38	25	19	96	45	81	65	128	128	0	1	0	1	0	0	0	0	0	0	1	0	86
129	49	107	90	19	73	37	20	129	129	1	1	1	0	1	0	0	0	0	0	0	0	129
130	85	13	67	1	35	88	67	130	130	0	0	1	0	1	1	0	0	1	0	0	1	130
131	33	104	96	103	28	11	9	131	131	1	0	1	0	0	0	0	0	1	1	0	0	131
132	86	117	35	19	26	70	15	CC322	CC322	1	0	1	1	0	1	0	0	0	0	1	0	132
133	86	4	35	19	26	92	15	CC322	CC322	1	0	1	1	1	1	0	0	0	0	0	1	133
134	92	116	25	102	28	3	20	CC890	CC890	1	1	1	1	0	1	1	0	1	0	1	0	134
135	17	16	95	7	24	16	20	G28	G28	1	1	1	0	0	0	0	0	0	0	0	0	28
136	45	16	92	101	4	32	23	136	136	0	1	1	0	0	1	1	0	0	0	1	0	47
137	31	4	91	69	26	90	23	137	137	1	1	1	0	1	0	0	0	0	0	1	1	137
138	47	58	53	104	26	37	26	G1097	G1097	1	1	1	0	0	0	1	0	0	1	0	0	138
139	35	117	38	21	31	35	37	CC79	CC79	0	0	1	0	0	0	0	0	1	0	1	0	139
140	93	116	6	19	24	93	48	140	G140	1	0	1	1	0	1	0	0	0	0	0	0	140
141	31	115	22	12	3	91	68	141	G141	0	1	0	0	0	0	0	0	0	1	0	0	141
142	31	115	94	12	28	91	68	142	G141	1	1	0	0	0	0	0	0	0	1	0	0	22
143	95	119	93	106	74	89	70	143	143	0	1	1	0	0	0	1	1	0	0	0	0	143
144	94	114	31	105	3	71	69	144	G144	0	1	0	1	1	0	0	0	0	0	0	1	85
145	64	77	58	62	4	62	48	145	145	0	0	1	0	0	1	0	0	0	0	0	0	145
146	42	81	59	63	28	7	52	146	146	1	1	1	1	0	0	0	0	0	0	0	1	146
147	65	43	33	64	30	5	23	147	147	0	1	1	1	1	0	0	0	0	0	1	1	147
148	3	79	31	13	18	4	51	148	148	1	1	0	1	0	0	1	1	0	1	1	0	148
149	68	76	57	65	50	70	53	149	149	1	1	1	1	0	0	1	1	0	0	1	0	149
150	19	74	61	68	48	11	26	G150	G150	1	1	1	0	0	1	0	0	0	0	0	1	150
151	3	82	62	69	30	7	23	G151	G151	0	1	1	1	0	0	0	1	0	0	0	0	151
152	67	83	31	70	47	73	13	152	152	0	1	1	0	1	0	0	0	0	0	0	0	94
153	6	6	3	17	11	35	54	G9	G9	0	1	0	1	1	0	0	0	0	0	1	1	9
154	35	50	63	27	49	46	26	154	154	0	1	1	0	0	0	1	0	1	0	0	0	64
155	11	75	64	67	26	7	50	CC155	CC155	1	0	1	1	1	0	0	0	0	0	0	1	155
156	28	73	65	71	27	52	1	156	156	0	1	1	0	1	1	1	0	0	0	1	1	156
157	3	71	66	73	26	27	23	157	157	1	1	1	1	0	0	0	1	0	0	0	0	157
158	71	13	67	77	21	69	55	158	158	1	0	1	0	1	0	0	0	0	0	1	1	158
159	12	58	68	78	39	37	49	159	159	0	1	1	1	0	1	1	0	1	1	0	0	159
160	70	78	31	81	49	74	62	CC373	CC373	0	1	1	0	1	1	0	0	0	0	0	1	745
161	28	17	21	79	20	23	24	CC49	CC49	0	1	1	0	0	1	0	0	0	0	0	0	161
162	47	58	53	19	50	37	26	G162	CC162	1	1	1	0	0	0	0	0	0	1	0	0	162
163	72	96	70	80	18	75	9	163	163	1	0	0	1	0	0	1	0	0	0	0	0	83
164	25	89	72	76	55	72	54	164	164	1	1	1	0	1	1	1	0	0	0	0	0	164
165	76	88	31	13	53	45	13	165	165	0	1	0	0	0	0	1	0	1	0	0	0	165
166	83	97	73	83	4	77	58	G166	G674	0	1	1	1	0	0	0	0	0	0	0	0	166
167	42	93	74	50	26	78	57	167	167	1	0	1	1	1	0	0	0	0	1	1	0	167
168	19	87	76	19	61	79	56	G168	G168	0	0	1	0	0	1	0	0	0	0	0	0	145
169	51	4	77	67	60	8	33	G169	G169	0	0	1	1	1	1	0	0	0	0	0	1	169
170	82	85	78	19	60	69	24	170	G170	0	1	1	1	1	0	0	0	0	0	1	1	147
171	81	84	75	84	63	26	47	CC171	CC171	0	0	0	0	0	0	1	0	1	1	1	0	171
172	80	95	80	74	4	67	61	172	172	0	1	1	0	1	0	0	0	0	0	1	1	172
173	77	104	3	85	65	10	57	173	173	0	0	1	0	0	1	0	0	0	1	0	0	704
174	84	103	79	82	62	46	60	174	174	0	1	0	0	0	0	0	1	0	1	0	0	174
175	78	4	31	90	21	11	12	175	175	1	1	1	0	1	0	1	1	0	0	0	1	175
176	5	4	25	4	64	4	22	176	176	0	1	0	1	1	0	0	0	0	0	1	1	9
177	79	43	31	86	21	11	12	177	177	1	1	1	0	1	0	1	0	0	0	0	1	177
178	81	102	83	86	59	80	48	178	178	1	0	1	0	1	0	1	0	1	0	1	1	178
179	81	106	81	86	50	80	48	179	179	1	0	1	0	1	0	1	0	1	0	1	1	179
180	89	105	15	89	57	11	57	180	180	0	0	1	0	0	1	1	0	0	0	0	0	180
181	91	101	84	91	58	78	33	G181	G181	1	0	1	0	1	1	0	0	1	0	1	0	181
182	90	100	31	29	66	11	9	182	182	0	0	0	1	1	0	0	0	0	0	0	0	182
183	87	99	97	87	67	5	54	183	183	0	1	1	0	1	0	1	0	1	0	1	0	183
184	19	87	31	19	61	79	56	G168	G168	0	0	1	0	0	1	0	0	0	0	0	0	145
185	96	29	100	27	26	100	72	G185	G185	1	0	1	0	0	0	1	0	0	0	0	0	185
186	31	121	60	66	52	62	23	186	186	0	1	1	0	0	0	0	0	0	1	0	0	186
187	75	120	71	13	56	37	29	187	187	0	1	0	0	0	0	1	0	1	0	0	0	165
188	60	108	86	99	18	45	51	CC120	CC120	1	1	0	0	1	0	0	0	0	0	0	0	120
189	11	48	3	48	26	48	26	CC345	CC345	1	1	0	1	1	0	0	0	0	0	0	0	345
190	28	125	99	91	50	11	26	190	190	1	1	1	0	0	1	0	0	0	1	0	0	108
191	82	129	101	108	76	98	71	G191	G191	1	1	1	1	0	0	1	0	0	0	1	1	191
192	3	126	19	4	29	4	22	CC3	CC3	0	1	0	1	1	0	0	1	0	0	1	1	3
193	44	130	87	110	29	37	63	193	193	0	1	0	1	1	0	0	0	0	0	0	0	193
194	97	127	101	29	78	99	47	194	194	0	0	0	1	0	0	0	0	0	0	1	0	194
195	99	128	72	111	46	43	54	195	195	0	1	1	0	0	0	1	0	0	0	0	0	195
196	1	4	19	112	29	4	22	196	CC3	0	1	1	1	1	0	1	0	0	0	1	1	14
197	101	124	89	13	4	101	26	G197	G197	0	1	0	1	0	0	1	0	0	0	0	0	197
198	102	122	91	69	23	3	57	198	198	1	0	1	1	1	0	0	0	0	0	1	1	198
199	22	28	17	13	8	19	14	CC199	CC199	0	1	0	1	0	1	1	0	0	0	0	0	199
200	103	3	89	3	72	82	2	200	200	0	1	0	1	1	0	1	0	0	0	0	1	200
201	74	94	89	82	23	37	23	201	G201	1	1	0	0	0	0	0	0	0	0	0	1	201
202	73	90	98	66	4	76	26	202	202	0	1	1	1	0	0	0	1	0	0	0	1	281
203	13	10	19	27	28	7	21	G17	G17	1	1	1	1	1	1	1	0	1	0	0	1	17
204	19	133	103	21	37	103	74	204	204	0	1	1	0	0	1	0	0	0	0	0	0	161
205	105	134	78	19	26	102	75	205	205	1	0	1	0	1	1	0	0	0	0	1	0	205
206	31	131	60	78	52	62	13	206	206	0	1	1	0	0	0	1	0	0	1	0	0	206
207	47	91	105	46	79	45	26	207	207	0	1	0	0	0	0	0	0	0	0	0	0	98
208	88	4	104	92	60	8	26	208	208	0	1	0	0	1	0	1	0	0	0	0	1	208
209	66	72	107	72	21	94	32	209	209	1	1	0	0	0	0	0	0	1	0	1	1	209
210	7	70	106	75	4	5	59	210	210	0	0	1	1	0	0	1	0	0	1	1	0	210
211	3	4	108	4	51	4	22	211	CC3	0	1	0	1	1	0	0	1	0	0	1	1	3
212	69	92	69	114	54	71	24	CC212	CC212	0	1	1	1	0	1	0	0	0	0	0	0	212
213	19	86	3	113	31	68	23	213	213	0	1	0	0	0	1	1	0	0	0	0	0	213
214	104	132	102	115	26	62	73	214	214	1	1	0	0	0	0	0	0	0	1	0	0	22
215	81	84	75	84	75	26	47	CC171	CC171	0	0	0	0	0	0	1	0	1	1	1	0	171
216	98	135	112	107	77	97	26	216	CC433	1	1	1	1	1	1	1	0	0	1	0	0	216
217	80	88	111	109	37	95	69	G217	G217	0	1	1	0	0	0	1	0	0	0	1	0	217
218	100	123	110	13	11	96	57	218	218	0	0	0	0	0	1	1	0	1	1	1	0	218
219	107	140	15	118	82	5	80	219	G219	0	0	0	1	0	0	1	0	1	0	1	0	219
220	3	4	15	4	29	4	22	CC3	CC3	0	1	0	1	1	0	0	1	0	0	1	1	3
221	28	141	21	119	20	14	24	221	CC49	0	1	1	0	0	1	1	0	0	1	1	0	221
222	106	142	31	39	46	41	77	222	222	0	1	0	0	1	1	0	0	1	0	0	0	222
223	108	136	109	35	11	82	24	223	223	0	1	1	0	1	0	1	0	1	0	0	0	223
224	28	83	82	117	18	69	79	224	224	1	0	1	0	1	1	0	0	0	0	1	0	205
225	60	139	67	18	80	96	71	225	225	1	1	1	0	0	0	1	0	0	1	1	0	127
226	28	90	113	82	81	104	26	226	226	1	1	0	0	0	1	0	0	0	0	0	1	226
227	3	4	19	4	29	22	22	CC3	CC3	0	1	0	1	1	0	0	1	0	0	0	1	4
228	5	137	67	50	23	105	79	228	G497	1	0	1	1	0	0	0	0	0	0	1	0	642
229	109	136	25	121	83	107	83	CC233	CC233	0	1	1	1	1	0	0	0	0	0	1	0	233
230	110	144	116	35	18	108	86	230	230	1	1	1	0	0	0	1	0	1	0	1	0	57
231	111	17	3	123	85	37	87	G231	G231	1	1	1	0	0	1	0	0	0	0	0	0	32
232	98	131	30	32	77	11	82	CC486	CC486	1	1	1	1	0	1	1	0	0	1	0	0	232
233	109	136	114	121	83	107	83	CC233	CC233	0	1	1	1	1	0	0	0	0	0	1	0	233
234	5	84	115	74	84	26	84	234	G234	0	1	1	1	0	0	0	0	0	1	1	0	234
235	10	69	27	76	46	65	29	235	235	0	1	1	1	1	0	1	0	0	1	0	0	235
236	114	100	61	122	66	54	85	236	236	0	1	1	0	1	0	1	0	0	0	0	0	236
237	115	43	25	108	71	73	62	237	237	1	1	1	0	1	0	1	0	0	0	0	1	177
238	109	136	114	121	21	107	83	CC233	CC233	1	1	1	1	1	0	0	0	0	0	1	0	238
239	6	6	3	17	11	26	23	239	G9	0	1	0	1	1	0	0	0	0	0	1	1	9
240	31	147	62	84	4	45	88	240	240	0	1	0	0	1	0	1	0	0	0	0	0	54
241	112	143	25	120	26	109	81	241	241	1	1	1	0	1	0	0	0	0	0	0	0	129
242	113	145	61	70	28	11	26	242	242	1	1	1	0	0	0	0	0	0	0	0	1	110
243	12	146	117	124	28	10	54	G243	G243	1	1	1	1	1	1	0	0	1	0	0	0	243
244	19	74	61	68	86	11	26	G150	G150	1	1	1	0	0	1	0	0	0	0	0	1	150
245	49	148	25	125	60	110	89	245	245	0	1	1	0	0	0	1	0	0	1	0	0	206
246	33	87	24	5	10	5	1	G56	G56	0	1	1	0	0	0	0	0	1	0	1	0	56
247	116	149	72	76	45	62	26	G247	G247	0	1	1	0	0	1	1	0	0	0	0	1	247
248	5	88	61	19	18	3	90	248	248	1	0	1	1	0	0	0	0	0	0	1	0	642
249	3	151	25	29	61	11	62	249	249	0	1	0	1	0	0	0	1	0	1	0	0	249
250	118	87	119	117	54	111	91	250	G390	0	1	1	0	0	1	0	0	0	0	1	0	250
251	119	152	120	29	23	11	61	CC251	CC251	1	1	0	1	0	0	0	0	0	0	0	0	251
252	36	153	121	126	27	112	17	252	252	0	1	1	0	1	0	0	0	1	0	0	1	252
253	35	154	25	50	73	35	23	253	253	1	1	1	0	1	0	0	0	1	0	1	1	352
254	112	155	122	19	87	96	92	254	254	0	0	1	0	0	0	0	0	0	1	1	0	254
255	12	156	123	127	19	12	47	CC262	CC262	0	0	0	1	0	1	1	0	1	0	0	0	255
256	42	157	59	128	6	113	57	256	256	0	0	0	1	0	0	0	0	0	0	0	0	256
257	120	158	89	129	26	114	93	257	257	1	1	0	0	0	0	0	0	1	0	0	1	123
258	121	95	124	130	26	115	12	258	258	1	1	1	1	1	0	1	0	0	0	1	1	258
259	122	25	125	131	21	11	66	259	259	1	1	0	1	0	0	1	1	0	0	0	0	259
260	3	82	126	69	30	7	23	G151	G151	0	1	1	1	0	0	0	1	0	0	0	0	151
261	123	100	127	50	66	11	31	261	261	0	1	1	1	1	0	0	0	0	0	0	0	261
262	105	156	123	127	19	12	47	CC262	CC262	0	0	0	0	0	1	1	0	0	0	0	0	262
263	50	55	48	52	23	53	47	G92	G92	1	0	1	0	0	0	0	1	1	0	0	1	92
264	5	52	27	132	17	25	40	CC83	CC83	1	0	0	1	0	0	1	0	0	0	0	0	83
265	11	48	107	48	26	48	26	CC345	CC345	1	1	0	1	1	0	0	0	0	0	0	0	345
266	3	4	19	4	29	4	78	CC3	CC3	0	1	0	1	1	0	0	1	0	0	1	1	3
267	126	161	43	19	54	10	26	267	267	0	1	1	0	0	0	0	0	1	0	0	0	267
268	127	67	24	133	10	5	95	268	268	0	0	1	1	0	0	0	0	0	0	1	1	268
269	128	162	128	134	1	11	94	269	269	1	0	1	0	1	1	0	0	0	0	0	1	269
270	129	151	98	12	88	117	26	270	270	1	1	0	1	0	0	0	0	0	1	1	0	124
271	3	134	81	76	26	11	26	271	271	1	1	1	1	1	0	1	1	0	0	0	0	271
272	60	116	91	135	50	118	2	272	272	1	1	1	0	0	0	0	0	0	0	0	0	28
273	130	58	113	69	89	119	23	273	273	1	1	1	0	0	1	0	0	1	1	1	0	273
274	69	92	69	27	54	71	24	CC212	CC212	0	1	1	1	0	1	1	0	0	0	0	0	274
275	31	163	129	19	36	120	96	275	275	0	1	1	0	1	0	0	0	0	0	0	1	643
276	131	147	60	136	90	27	23	276	276	0	1	1	0	1	0	0	0	0	0	0	0	94
277	3	29	98	67	26	121	33	277	277	1	0	1	1	0	0	0	1	0	0	1	0	277
278	103	164	130	137	50	122	57	278	278	1	0	1	1	0	0	1	0	0	0	0	0	421
279	132	165	25	110	4	116	12	279	G279	0	1	0	1	0	0	0	0	0	0	1	0	86
280	28	144	3	138	26	123	97	280	280	1	0	1	0	0	1	0	0	0	0	1	0	280
281	133	67	4	79	43	63	23	CC281	CC104	0	1	1	1	0	0	0	1	0	0	0	1	281
282	134	166	131	75	91	69	2	282	282	1	1	1	0	0	0	1	0	0	0	1	1	282
283	27	84	127	139	54	124	37	283	283	0	0	0	0	0	1	1	0	0	1	0	0	283
284	135	168	98	140	56	11	33	284	284	0	0	1	0	0	1	1	0	1	0	0	0	284
285	39	113	27	143	26	125	26	285	285	1	1	1	0	0	0	0	0	1	1	0	0	355
286	136	43	132	141	4	126	84	286	286	0	1	0	1	1	1	0	0	1	0	0	1	286
287	49	169	67	142	92	127	98	287	287	1	1	1	0	0	0	1	0	0	0	1	0	287
288	3	25	60	144	31	128	26	288	288	0	1	1	1	0	0	1	1	0	0	1	0	288
289	106	109	34	50	2	11	68	289	289	0	1	1	0	0	1	0	0	1	1	0	0	289
290	28	58	31	13	23	129	51	290	290	1	1	0	0	0	1	1	0	0	1	1	0	290
291	60	170	133	145	2	130	26	291	291	0	1	1	0	0	0	0	0	0	1	0	0	186
292	64	90	65	148	61	8	23	292	292	0	1	1	0	0	1	1	0	0	0	0	1	247
293	3	172	134	149	73	131	26	293	293	1	1	1	1	1	0	0	1	0	0	0	0	293
294	31	173	135	65	19	7	51	294	294	0	1	1	0	0	0	1	0	0	0	0	0	195
295	7	174	76	35	80	132	12	295	295	1	1	1	1	1	0	1	0	0	0	0	0	295
296	70	175	31	81	26	74	62	CC373	CC373	1	1	1	0	1	1	0	0	0	0	0	1	62
297	138	4	113	150	26	133	99	297	297	1	0	1	1	1	0	0	0	0	0	1	1	198
298	139	116	31	19	60	134	24	298	298	0	1	1	0	0	1	0	0	1	0	1	0	298
299	80	88	27	109	1	95	100	299	299	1	1	1	0	0	0	1	0	0	0	1	0	287
300	14	30	67	46	27	11	13	300	CC98	0	1	0	0	0	0	0	0	0	0	0	0	98
301	140	167	136	151	50	135	17	301	G301	1	1	0	0	1	1	0	0	1	0	1	1	301
302	27	106	127	152	54	124	101	302	302	0	1	0	0	1	1	0	0	0	0	0	1	50
303	125	160	89	13	18	82	76	303	303	1	1	0	0	0	0	1	0	0	0	0	0	303
304	137	171	19	146	18	136	12	304	G510	1	1	1	0	1	1	1	0	0	0	0	1	304
305	3	4	19	147	93	4	22	305	CC3	0	1	0	1	1	0	0	1	0	0	1	1	3
306	20	57	15	6	7	11	4	CC32	CC34	1	1	1	0	0	1	0	0	0	0	0	1	150
307	20	179	15	6	7	11	4	CC32	CC34	1	1	1	0	0	1	0	0	0	1	0	0	108
308	12	178	25	153	27	78	54	308	308	0	1	1	1	1	1	0	0	1	1	1	0	308
309	17	64	137	154	94	29	20	309	309	1	1	0	0	0	0	0	0	0	1	1	0	309
310	17	18	9	59	4	28	18	G310	G310	0	1	1	0	0	0	0	0	0	0	0	0	310
311	17	18	9	59	4	28	102	G311	G310	0	1	1	0	0	0	0	0	0	0	0	0	310
312	26	18	9	155	23	28	7	312	312	1	1	0	0	0	1	1	0	0	0	0	0	34
313	142	29	10	7	4	24	20	CC412	CC412	0	1	1	0	0	1	0	0	0	0	1	0	250
314	142	29	10	7	33	24	20	CC412	CC412	0	1	1	0	0	1	0	0	0	0	1	0	250
315	142	29	10	15	14	24	20	CC412	CC412	1	1	0	0	0	1	1	0	0	0	1	0	77
316	143	57	15	13	96	11	5	316	CC34	1	1	0	0	0	1	1	0	0	0	0	1	35
317	144	7	138	156	4	138	103	317	317	0	1	0	1	0	1	0	0	0	0	0	1	317
318	56	176	13	157	97	139	20	318	318	1	1	1	0	0	1	1	0	0	0	0	1	318
319	53	61	139	23	21	140	7	319	319	1	1	1	0	0	1	0	0	1	0	0	1	319
320	145	177	140	158	4	132	104	G320	G320	0	0	1	1	0	0	0	0	0	0	0	0	320
321	12	101	84	91	58	78	33	G181	G181	1	0	1	1	1	1	0	0	1	0	1	0	321
322	86	117	35	19	26	92	15	CC322	CC322	1	0	1	1	0	1	0	0	0	0	0	0	140
323	93	118	6	19	24	93	81	323	G140	1	1	1	1	0	1	0	0	0	0	0	0	323
324	20	25	15	13	7	3	5	CC34	CC34	1	1	0	0	0	1	1	0	0	0	1	0	77
325	60	104	123	47	26	69	61	325	325	1	1	0	0	0	0	0	0	0	1	1	0	309
326	28	28	44	46	61	49	38	G89	G89	0	1	0	0	0	1	0	0	0	0	1	0	89
327	102	67	4	79	43	63	23	CC281	CC104	0	1	1	1	0	0	0	0	0	0	0	1	327
328	14	30	139	78	4	37	13	CC332	CC332	0	1	1	0	0	0	1	0	0	0	0	0	195
329	28	137	125	78	23	105	79	329	329	1	0	1	0	0	1	1	0	0	0	1	0	469
330	146	180	19	88	73	11	51	G330	G330	1	1	1	0	0	1	0	0	0	0	0	1	150
331	147	181	127	69	26	18	23	G331	G331	1	1	1	1	0	0	0	0	0	0	0	0	349
332	14	30	141	78	4	37	13	CC332	CC332	0	1	1	0	0	0	1	0	0	0	0	0	195
333	60	108	31	98	18	45	51	CC120	CC120	1	1	0	0	1	0	0	0	0	0	0	0	120
334	20	57	15	13	7	11	5	CC34	CC34	1	1	0	0	0	1	1	0	0	0	0	1	35
335	35	87	142	159	31	51	73	335	335	0	1	1	0	0	0	1	0	1	0	1	0	335
336	34	183	97	13	26	62	26	336	336	1	1	0	0	0	0	1	0	1	0	0	1	336
337	47	139	53	19	50	143	26	337	CC162	1	1	1	0	0	0	0	0	0	1	0	0	162
338	149	184	31	76	98	11	84	338	G338	1	1	1	0	0	0	1	0	1	0	0	0	338
339	150	185	25	160	21	141	26	G339	G339	1	1	1	1	1	0	0	0	0	1	1	1	339
340	98	4	136	107	77	46	33	340	340	1	0	1	1	1	1	1	0	0	0	0	1	340
341	28	4	127	88	63	69	1	CC8	CC8	0	1	1	0	1	1	0	0	0	0	1	1	8
342	5	106	31	13	2	142	106	342	342	0	1	0	1	1	0	1	0	0	0	0	1	200
343	4	181	19	4	29	4	22	CC3	CC3	0	1	0	1	0	0	0	1	0	0	1	0	343
344	147	181	127	69	26	18	22	G331	G331	1	1	1	1	0	0	0	0	0	0	0	0	349
345	11	48	19	48	26	48	26	CC345	CC345	1	1	0	1	1	0	0	0	0	0	0	0	345
346	45	45	143	7	14	46	36	G81	G81	1	1	1	0	0	1	0	0	0	0	0	0	32
347	103	186	31	78	2	144	26	347	347	0	1	1	1	0	0	1	0	0	1	0	0	10
348	151	147	67	161	26	145	105	348	348	1	0	0	0	1	1	1	0	1	0	0	0	348
349	5	71	144	162	26	11	107	CC349	CC349	1	1	1	1	0	0	0	0	0	0	0	0	349
350	35	187	145	163	26	8	108	350	350	1	0	0	0	0	0	0	0	1	1	0	0	350
351	19	104	25	55	26	58	69	351	351	1	1	0	0	0	1	0	0	0	1	1	0	351
352	35	188	146	164	26	3	1	G352	G352	1	1	1	0	1	0	0	0	1	0	1	1	352
353	152	189	31	34	99	5	109	353	353	1	0	1	0	0	1	1	0	0	0	1	0	469
354	126	190	123	165	31	146	26	354	354	0	1	1	0	1	0	1	0	1	0	1	1	354
355	153	191	70	19	23	8	1	CC355	CC355	1	1	1	0	0	0	0	0	1	1	0	0	355
356	51	29	77	13	60	8	33	356	CC169	0	0	0	1	0	1	1	0	0	0	0	0	356
357	60	192	147	29	100	147	110	357	357	1	1	0	0	0	0	0	0	0	0	0	0	357
358	5	193	19	120	46	110	23	CC358	CC358	0	1	1	1	0	0	0	0	0	1	0	0	358
359	80	139	148	166	101	90	26	359	359	1	1	1	0	0	0	0	0	0	1	1	0	359
360	82	129	101	108	76	5	71	G191	G191	1	1	1	1	0	0	1	0	0	0	1	1	191
361	154	147	86	167	78	148	54	361	361	0	1	1	0	1	1	0	0	0	0	0	0	621
362	36	194	44	168	102	45	37	362	362	1	0	1	0	0	0	0	0	1	0	0	0	500
363	12	180	81	19	21	11	73	363	363	1	1	1	1	0	1	0	0	1	0	0	1	363
364	156	199	39	172	50	11	26	364	364	1	1	1	1	1	0	0	0	0	0	0	0	364
365	157	193	151	18	26	152	112	365	365	1	0	1	0	0	0	1	0	0	1	1	0	365
366	12	139	134	169	26	45	26	366	366	1	1	1	1	0	1	1	0	1	1	0	0	366
367	126	195	123	103	103	11	26	367	367	0	1	1	0	0	0	0	0	1	0	0	0	267
368	43	186	144	82	78	36	9	368	368	0	0	0	0	0	0	0	0	0	1	0	0	368
369	155	58	65	170	104	149	111	369	369	0	1	0	0	0	0	1	1	0	1	0	0	369
370	19	196	149	171	105	11	23	370	370	1	1	0	0	0	1	0	0	0	1	0	0	370
371	10	197	31	18	106	150	26	371	G371	1	1	1	1	0	0	1	0	0	1	1	0	371
372	42	198	150	29	83	151	33	372	372	0	0	0	1	0	0	0	0	0	0	0	1	372
373	70	175	31	81	49	74	62	CC373	CC373	0	1	1	0	1	1	0	0	0	0	0	1	745
374	106	202	154	174	4	99	24	374	374	0	1	1	0	1	1	1	0	1	0	1	1	374
375	40	39	73	35	4	36	29	375	G64	0	1	1	0	0	0	1	0	1	0	0	0	64
376	160	203	15	118	82	5	80	376	G219	0	0	0	0	0	0	1	0	0	0	1	0	376
377	3	106	19	175	28	37	26	G377	G377	1	1	0	1	1	0	1	1	0	0	0	1	377
378	33	4	152	103	107	153	47	G378	G378	1	0	1	0	1	0	0	0	1	0	1	1	378
379	158	127	153	74	66	154	33	379	G379	0	0	1	1	0	0	0	0	0	0	1	0	379
380	6	106	3	17	11	11	23	380	G9	0	1	0	1	1	0	0	0	0	0	0	1	85
381	158	43	62	173	31	46	30	381	381	0	1	1	1	1	0	1	0	0	0	0	1	381
382	159	200	127	19	50	155	24	382	382	1	1	1	0	1	0	0	0	0	0	1	0	382
383	28	201	82	84	63	69	1	383	CC8	0	1	0	0	0	1	1	0	0	0	1	0	30
384	155	58	155	76	104	156	111	384	384	0	1	1	0	0	0	1	1	0	1	0	0	384
385	150	185	25	160	21	78	26	CC339	G339	1	1	1	1	1	0	0	0	0	1	1	1	339
386	31	204	156	19	34	157	62	386	386	1	1	1	0	1	0	0	0	0	0	1	1	137
387	161	117	31	12	23	62	113	387	387	1	1	0	1	0	1	0	0	0	0	0	0	387
388	162	205	157	150	108	158	57	388	388	0	0	1	1	0	0	0	1	0	0	0	0	388
389	163	206	158	176	109	135	47	389	389	1	0	1	1	0	1	0	0	1	0	1	1	389
390	118	87	119	117	46	111	12	G390	G390	0	1	1	0	0	1	0	0	0	0	1	0	250
391	119	152	135	29	23	11	61	CC251	CC251	1	1	0	1	0	0	0	0	0	0	0	0	251
392	5	84	115	74	63	159	84	392	G234	0	1	1	1	0	0	0	0	0	1	1	0	234
393	51	4	30	19	77	11	114	393	393	1	1	1	1	1	1	0	0	0	0	0	1	393
394	166	211	162	183	50	3	57	394	394	1	0	1	0	1	1	0	0	1	0	1	0	181
395	169	104	151	73	26	46	94	G395	395	1	0	1	0	0	0	0	0	0	1	0	0	395
396	9	213	165	185	2	46	1	G396	G396	0	1	1	1	0	0	1	0	0	0	0	0	396
397	26	218	124	94	23	119	13	397	397	1	1	1	0	0	1	0	0	0	0	1	0	412
398	165	22	70	177	39	11	115	398	398	0	1	1	0	0	1	0	0	0	0	0	0	161
399	153	216	70	19	23	8	1	CC355	CC355	1	1	1	0	1	0	0	0	1	0	0	0	399
400	12	208	159	133	28	128	86	400	400	1	1	1	1	0	1	0	0	1	0	1	0	400
401	112	217	145	178	111	160	116	401	401	1	1	1	0	0	0	1	0	0	1	1	0	127
402	80	25	160	179	26	10	117	402	402	1	1	1	0	0	0	0	0	0	0	0	0	28
403	167	25	25	91	18	18	57	403	403	1	0	1	1	0	0	0	1	0	0	0	0	403
404	5	215	19	120	46	110	23	CC358	CC358	0	1	1	1	0	0	0	0	0	0	0	0	166
405	31	4	60	180	31	62	120	405	405	0	0	1	0	1	0	1	0	0	0	0	1	405
406	168	210	161	182	61	162	38	406	406	0	1	1	1	0	0	1	1	0	0	0	1	406
407	102	212	91	182	61	162	38	407	407	0	1	1	1	0	0	1	0	0	0	0	0	396
408	111	188	164	149	115	164	118	G408	408	0	1	1	0	1	1	0	0	0	0	1	1	8
409	11	75	64	50	26	7	50	CC155	CC155	1	0	1	1	1	0	0	0	0	0	0	1	155
410	153	58	70	19	23	8	1	CC355	CC355	1	1	1	0	0	0	0	0	1	1	0	0	355
411	2	113	72	94	26	83	23	G122	G122	1	1	1	0	0	1	0	0	0	1	0	0	108
412	142	29	10	7	14	24	20	CC412	CC412	1	1	1	0	0	1	0	0	0	0	1	0	412
413	47	8	166	19	28	46	121	G413	G413	1	0	1	0	1	0	0	0	0	0	0	0	413
414	12	219	81	19	65	45	61	414	414	0	1	1	1	1	1	0	0	1	0	0	1	16
415	42	134	99	79	26	41	51	415	G415	1	1	1	1	1	0	0	0	0	0	0	0	364
416	94	43	31	105	3	166	69	416	G144	0	1	0	1	1	0	0	0	0	0	1	1	9
417	3	111	167	188	116	167	33	G1017	G1017	0	0	1	1	0	0	0	1	0	0	1	1	417
418	17	57	52	23	44	28	33	CC110	CC110	1	0	1	0	0	0	0	0	0	0	0	1	418
419	26	220	168	159	11	168	122	G419	419	0	1	1	0	0	1	1	0	0	0	0	0	419
420	131	221	163	150	114	163	26	420	420	0	1	1	0	0	0	0	0	0	0	0	1	420
421	11	117	123	184	50	169	57	G421	G421	1	0	1	1	0	0	1	0	0	0	0	0	421
422	157	124	135	73	19	170	123	422	422	0	1	1	0	0	0	0	0	0	0	0	0	310
423	51	4	77	67	60	8	24	G169	G169	0	1	1	1	1	1	0	0	0	0	0	1	423
424	170	224	75	139	117	18	124	G424	G424	0	1	0	0	0	1	1	0	0	0	0	0	213
425	121	50	169	91	10	73	73	425	425	0	1	1	1	0	0	0	0	0	0	0	0	166
426	158	223	75	12	26	171	125	426	426	1	0	0	1	0	0	0	0	0	0	1	0	426
427	31	214	145	186	28	43	119	427	427	1	0	1	0	0	0	1	0	0	0	0	0	185
428	171	222	113	126	4	62	23	428	428	0	1	1	1	0	0	0	0	0	0	0	0	166
429	3	4	19	4	23	4	22	CC3	CC3	1	1	0	1	1	0	0	1	0	0	1	1	429
430	5	25	19	61	4	11	24	CC74	CC74	0	1	0	1	0	0	1	0	0	0	0	0	197
431	3	225	19	4	29	4	22	CC3	CC3	0	1	0	1	1	0	0	1	0	0	1	1	3
432	33	211	31	167	118	172	17	432	432	0	1	1	0	1	0	0	0	1	0	0	0	68
433	98	4	112	107	77	97	23	CC433	CC433	1	1	1	1	1	1	1	0	0	0	0	1	486
434	98	229	112	107	18	97	23	434	CC433	1	1	1	1	0	1	1	0	0	0	0	0	434
435	3	4	31	4	29	4	22	CC3	CC3	0	1	0	1	1	0	0	1	0	0	1	1	3
436	117	230	60	78	31	62	26	436	436	0	1	1	1	0	0	1	1	0	1	0	0	436
437	3	159	86	171	61	175	126	437	437	0	1	0	1	0	0	0	1	0	0	0	1	437
438	11	108	19	48	26	48	26	CC345	CC345	1	1	0	1	1	0	0	0	0	0	0	0	345
439	173	243	73	200	28	82	2	439	439	1	1	0	1	0	1	1	0	0	1	0	0	439
440	174	244	99	198	18	176	130	440	440	1	1	1	1	0	1	0	0	0	0	1	0	440
441	31	237	175	91	121	27	23	441	441	0	1	1	0	0	0	0	0	0	0	0	0	310
442	42	88	25	3	47	95	12	442	442	0	1	0	1	0	0	1	0	0	0	1	0	442
443	133	234	70	75	28	11	99	443	443	1	0	1	1	0	0	1	1	0	0	0	0	443
444	47	58	19	19	50	37	26	G162	CC162	1	1	1	0	0	0	0	0	0	1	0	0	162
445	137	238	3	194	122	11	131	445	445	1	1	0	0	1	1	0	0	0	1	0	0	445
446	111	239	31	195	24	173	14	446	446	1	1	0	0	0	1	0	0	0	0	0	0	105
447	60	108	86	13	18	62	51	447	CC120	1	1	0	0	1	0	1	0	0	0	0	0	447
448	133	67	4	79	43	63	62	CC281	CC104	0	1	1	1	0	0	0	1	0	0	0	1	281
449	3	130	64	189	123	174	13	449	449	0	1	0	1	1	0	0	1	0	0	1	0	487
450	60	231	176	199	49	11	47	450	450	0	0	1	0	0	0	1	0	0	0	0	1	450
451	81	159	70	191	26	177	33	451	451	1	0	1	0	0	0	0	0	1	0	1	1	451
452	11	75	64	67	124	7	50	CC155	CC155	0	0	1	1	1	0	0	0	0	0	0	1	452
453	175	106	173	150	23	11	37	453	453	1	0	1	0	1	1	0	0	1	0	0	1	453
454	20	7	75	82	24	7	15	454	454	1	0	0	0	0	1	0	0	0	0	0	1	454
455	176	241	61	190	50	90	20	455	455	1	1	0	0	1	1	0	0	0	0	1	0	455
456	3	242	31	13	23	129	2	456	456	1	1	0	1	1	0	1	1	0	0	1	1	456
457	177	104	177	196	4	178	33	457	457	0	0	1	0	0	0	1	1	1	1	0	0	457
458	178	154	25	171	28	96	127	458	458	1	1	0	1	1	0	0	1	0	0	1	1	429
459	42	233	178	197	26	179	24	459	459	1	1	0	1	1	0	0	0	0	0	1	0	459
460	31	13	174	180	128	62	23	460	460	1	1	1	0	1	0	1	0	0	0	0	1	177
461	179	232	62	27	125	5	26	461	461	0	1	1	1	0	1	1	0	1	0	1	0	461
462	33	240	97	88	127	45	2	462	462	1	1	1	0	0	0	0	0	1	0	0	0	462
463	96	104	25	13	26	11	128	463	463	1	0	0	0	0	0	1	0	0	1	0	0	463
464	3	25	179	89	126	11	20	464	464	0	1	1	1	0	0	1	1	0	0	0	0	464
465	180	235	180	192	50	5	33	465	465	1	0	0	0	0	0	1	0	0	0	1	0	465
466	181	4	70	19	26	180	129	466	466	1	1	1	1	1	0	0	1	0	0	1	1	466
467	20	245	31	19	50	157	23	467	467	1	1	1	0	1	1	0	0	0	0	1	0	44
468	182	246	73	47	39	181	62	468	468	0	1	0	1	0	0	0	0	0	0	0	0	74
469	183	247	172	27	23	182	57	G469	469	1	0	1	0	0	1	1	0	0	0	1	0	469
470	42	248	19	76	129	46	69	470	470	0	1	1	1	0	0	1	0	0	0	0	1	470
471	175	22	168	201	130	17	73	G471	G471	0	1	0	0	0	1	1	0	1	0	0	0	471
472	7	236	99	26	6	18	26	472	G10	0	1	1	1	0	0	1	0	0	1	0	0	10
473	28	4	82	193	18	69	86	473	473	1	1	1	0	1	1	1	0	0	0	1	1	473
474	96	29	100	27	26	100	105	G185	G185	1	0	1	0	0	0	1	0	0	0	0	0	185
475	172	227	171	181	119	5	57	G475	G475	1	0	1	0	0	0	0	0	0	0	1	0	475
476	96	228	31	3	120	131	33	476	476	1	0	0	0	0	0	1	0	0	1	0	0	463
477	172	227	170	181	119	5	57	G475	G475	1	0	1	0	0	0	0	0	0	0	1	0	475
478	185	226	73	19	26	18	37	478	G478	1	0	1	0	0	1	0	0	0	0	0	0	45
479	186	252	181	29	4	18	132	G479	G479	0	0	0	1	0	0	0	0	0	1	0	0	479
480	60	4	86	98	18	45	51	CC120	CC120	1	1	0	0	1	0	0	0	0	0	0	1	480
481	4	13	11	91	18	9	23	G6	G6	1	1	1	1	1	0	0	1	0	0	0	1	6
482	28	4	82	4	63	69	1	CC8	CC8	0	1	0	0	1	1	0	0	0	0	1	1	90
483	39	113	27	39	3	37	61	483	G65	0	1	0	0	0	0	0	0	1	1	0	0	65
484	43	41	19	42	37	40	33	CC527	CC527	0	0	0	0	0	0	1	0	0	0	0	0	527
485	91	101	84	91	30	77	17	485	485	0	1	1	0	1	1	0	0	1	0	0	0	485
486	98	4	30	32	77	11	82	CC486	CC486	1	1	1	1	1	1	1	0	0	0	0	1	486
487	3	48	19	4	29	4	22	CC3	CC3	0	1	0	1	1	0	0	1	0	0	1	0	487
488	16	149	72	76	45	62	26	G247	G247	0	1	1	0	0	0	1	0	0	0	0	1	104
489	3	4	19	4	29	197	22	CC3	CC3	0	1	0	1	1	0	0	1	0	0	1	1	3
490	118	253	72	76	50	184	54	490	490	1	1	1	0	0	1	1	0	0	0	1	0	490
491	28	106	82	204	18	7	26	G491	G491	1	1	1	0	1	1	0	0	0	0	0	1	62
492	3	4	189	4	29	4	22	CC3	CC3	0	1	0	1	1	0	0	1	0	0	1	1	3
493	5	36	27	13	18	192	77	493	493	1	1	0	1	0	0	1	0	0	1	1	0	493
494	186	258	181	29	4	18	132	G479	G479	0	0	0	1	0	0	0	0	0	1	0	0	479
495	192	36	166	212	26	193	38	495	495	1	1	0	0	0	0	1	0	0	1	0	0	20
496	3	4	19	4	29	4	142	CC3	CC3	0	1	0	1	1	0	0	1	0	0	1	1	3
497	5	137	123	50	23	196	79	G497	G497	1	0	1	1	0	0	0	0	0	0	0	0	497
498	33	106	19	203	26	185	26	498	498	1	1	0	0	1	0	0	0	1	0	1	1	498
499	22	254	75	205	99	186	26	499	499	1	1	0	1	0	1	0	0	0	0	0	0	387
500	187	255	61	206	18	8	134	G500	G500	1	0	1	0	0	0	0	0	1	0	0	0	500
501	188	4	82	88	63	187	1	CC8	CC8	0	1	1	1	1	0	0	0	0	0	0	1	501
502	42	167	89	13	26	188	135	502	502	1	1	0	1	1	0	1	0	0	0	1	1	502
503	19	226	61	207	131	11	132	503	503	0	0	0	0	0	1	1	0	0	0	0	0	262
504	26	256	182	208	61	189	17	G504	G504	0	1	0	0	0	1	0	0	0	0	1	1	504
505	5	40	38	209	45	190	94	505	G505	0	0	1	1	1	0	0	0	0	0	0	0	505
506	189	25	31	126	23	191	136	506	506	1	1	1	1	0	0	0	0	0	0	1	0	506
507	71	257	183	29	132	26	24	507	507	1	1	0	0	0	0	0	0	0	0	1	0	507
508	190	15	31	55	18	56	23	508	508	1	1	0	1	1	0	0	0	0	0	1	0	459
509	191	187	184	210	4	77	57	509	509	0	0	1	0	0	0	1	1	0	1	0	0	509
510	137	171	19	211	18	136	137	G510	G510	1	0	1	0	1	1	1	0	0	0	0	1	510
511	14	259	185	78	43	194	13	511	511	0	1	1	0	0	0	1	0	0	0	1	1	511
512	110	131	4	213	31	195	138	512	512	0	1	1	0	0	0	1	0	1	1	0	0	512
513	5	153	186	12	43	3	94	513	513	0	0	0	1	1	0	0	0	0	0	1	1	513
514	193	261	109	106	6	10	23	514	514	0	1	1	0	0	0	1	0	1	0	0	1	654
515	44	260	3	214	26	200	99	515	515	1	0	0	1	0	0	0	0	0	0	0	1	515
516	60	262	123	215	23	3	24	G516	G516	1	1	0	0	1	0	1	0	0	0	1	1	516
517	133	147	4	79	133	199	23	517	517	0	1	1	1	1	0	0	1	0	0	0	0	517
518	194	67	30	216	46	3	139	518	518	0	1	0	1	0	0	0	0	0	0	1	1	518
519	44	131	35	50	26	37	140	519	519	1	1	1	1	0	0	0	0	0	1	0	0	519
520	195	263	187	75	23	198	26	CC520	CC520	1	1	1	0	0	0	1	0	1	1	0	0	520
521	60	264	101	217	134	156	141	521	521	0	0	1	0	0	0	0	0	0	0	0	1	521
522	36	4	188	218	28	168	37	522	522	1	0	1	0	1	0	1	0	1	0	0	1	522
523	13	265	81	183	135	109	23	523	523	0	1	1	1	0	1	0	0	1	0	0	0	523
524	80	88	111	219	37	95	69	G217	G217	0	1	1	0	0	0	1	0	0	0	1	0	217
525	82	84	134	151	46	3	26	525	525	0	1	0	1	0	0	0	0	0	1	1	0	525
526	3	108	19	4	29	4	22	CC3	CC3	0	1	0	1	1	0	0	1	0	0	1	0	487
527	43	41	107	42	37	40	33	CC527	CC527	0	0	0	0	0	0	1	0	0	0	0	0	527
528	93	127	194	89	26	46	143	528	528	1	0	1	1	0	1	1	0	0	0	0	0	528
529	112	266	190	12	39	73	86	529	529	0	1	0	0	0	0	0	0	0	0	0	1	622
530	11	106	192	220	4	73	17	530	G530	0	1	1	1	1	0	1	0	0	0	0	1	381
531	167	267	72	221	18	178	59	531	531	1	0	1	1	0	0	0	1	0	0	0	0	403
532	93	77	144	19	23	201	23	532	532	1	1	1	1	0	1	0	0	0	0	0	0	323
533	73	260	191	222	28	202	26	533	533	1	1	0	1	0	0	1	1	0	0	1	1	533
534	196	84	193	168	128	203	12	CC534	CC534	1	1	1	1	0	0	0	0	0	1	0	0	519
535	220	29	2	33	25	11	17	535	G57	1	1	1	0	0	0	1	0	1	0	0	0	338
536	14	30	49	11	49	11	13	CC98	CC98	0	1	0	0	0	0	0	0	0	0	0	0	98
537	119	151	197	79	4	205	105	537	G537	0	0	1	1	0	0	0	0	0	1	1	0	537
538	119	151	168	201	4	205	105	538	G537	0	0	0	1	0	0	1	0	0	1	1	0	538
539	31	299	198	19	26	206	18	539	539	1	1	1	0	1	0	0	0	0	0	1	1	137
540	42	223	31	12	26	171	57	540	540	1	0	0	1	0	0	0	0	0	0	1	0	426
541	17	296	13	224	95	31	26	541	541	0	1	1	0	0	0	0	0	0	0	1	0	541
542	175	16	195	187	31	165	17	G542	G542	0	1	1	0	0	1	1	0	1	0	0	0	542
543	188	106	199	225	2	3	1	543	543	0	1	1	1	1	0	0	0	0	0	1	1	147
544	42	297	196	19	137	204	57	544	544	1	0	1	1	1	0	0	0	0	0	1	1	198
545	221	298	31	226	26	171	37	545	545	1	0	0	1	0	0	0	0	0	0	1	0	426
546	84	149	19	46	139	37	144	546	546	0	1	0	0	0	0	0	1	0	0	0	1	546
547	84	268	202	227	4	203	145	547	547	0	1	0	0	1	0	1	1	0	0	0	0	547
548	11	269	27	228	26	133	79	548	548	1	0	0	1	1	0	1	0	0	0	1	1	548
549	19	270	203	11	60	43	147	549	549	0	1	0	0	0	1	0	0	0	1	0	0	549
550	5	147	31	229	46	10	57	550	550	0	0	1	1	1	0	0	0	0	0	0	0	505
551	15	6	19	19	108	45	108	551	551	0	0	1	0	1	0	0	0	0	0	0	1	551
552	36	271	25	231	113	209	23	552	552	0	1	1	0	1	0	1	0	1	0	0	0	223
553	81	106	61	89	46	110	24	553	553	0	1	1	0	1	0	1	0	1	0	0	1	553
554	105	156	123	127	19	13	47	CC262	CC262	0	0	0	0	0	1	1	0	0	0	0	0	262
555	6	274	77	229	46	211	150	555	555	0	0	1	1	0	0	0	0	0	1	1	0	537
556	197	226	25	234	10	18	151	556	556	0	1	1	1	0	0	0	0	0	0	0	0	166
557	3	4	19	4	29	4	152	CC3	CC3	0	1	0	1	1	0	0	1	0	0	1	1	3
558	173	82	73	235	4	5	26	558	558	0	1	0	1	0	1	0	0	0	0	1	0	588
559	26	153	49	236	50	145	153	559	559	1	1	1	0	1	1	1	0	0	0	0	1	304
560	3	28	19	4	29	4	22	CC3	CC3	0	1	0	1	0	0	0	1	0	0	1	0	343
561	22	212	17	13	8	19	14	CC199	CC199	0	1	0	1	0	1	1	0	0	0	0	0	199
562	42	109	81	237	143	11	155	562	562	1	1	1	1	0	0	1	0	0	1	0	0	562
563	198	14	205	29	26	46	23	563	563	1	1	0	1	1	1	0	0	0	0	0	0	563
564	31	106	135	74	37	212	54	CC564	CC564	0	1	1	0	1	0	0	0	0	0	1	1	172
565	33	276	206	5	10	213	94	565	565	0	0	1	0	0	0	0	0	1	0	0	0	565
566	31	277	207	238	144	214	108	566	566	0	0	1	0	1	0	1	0	0	0	0	1	405
567	110	4	16	73	1	216	71	567	567	1	1	1	0	1	0	0	0	1	0	0	1	567
568	21	15	1	23	23	48	16	CC36	CC36	1	1	1	0	1	1	0	0	0	0	0	0	36
569	3	278	19	4	29	4	22	CC3	CC3	0	1	0	1	0	0	0	1	0	0	1	1	569
570	3	71	19	4	29	4	22	CC3	CC3	0	1	0	1	0	0	0	1	0	0	1	0	343
571	3	226	19	4	29	4	22	CC3	CC3	0	1	0	1	0	0	0	1	0	0	1	0	343
572	3	209	19	4	29	4	22	CC3	CC3	0	1	0	1	1	0	0	1	0	0	1	0	487
573	3	147	19	4	29	4	22	CC3	CC3	0	1	0	1	1	0	0	1	0	0	1	0	487
574	3	224	19	4	29	4	22	CC3	CC3	0	1	0	1	0	0	0	1	0	0	1	0	343
575	167	152	109	19	145	219	12	575	575	0	1	1	1	0	0	0	1	0	0	1	0	575
576	28	171	113	82	26	63	50	576	576	1	0	0	0	1	1	0	0	0	0	0	1	576
577	3	167	19	4	29	4	22	CC3	CC3	0	1	0	1	1	0	0	1	0	0	1	1	3
578	3	256	19	4	29	4	22	CC3	CC3	0	1	0	1	0	0	0	1	0	0	1	1	569
579	3	131	19	4	29	4	22	CC3	CC3	0	1	0	1	0	0	0	1	0	1	1	0	579
580	35	279	85	100	26	84	1	G123	G123	1	1	0	0	0	0	0	0	1	0	0	0	580
581	3	169	19	4	29	4	22	CC3	CC3	0	1	0	1	0	0	0	1	0	0	1	0	343
582	3	84	19	4	29	4	22	CC3	CC3	0	1	0	1	0	0	0	1	0	1	1	0	579
583	3	1	82	50	4	78	66	G121	G121	0	1	1	1	0	0	0	1	0	1	1	0	121
584	196	4	193	168	128	203	12	CC534	CC534	1	1	1	1	1	0	0	0	0	0	0	1	584
585	201	4	67	76	92	127	98	585	585	1	1	1	1	1	0	1	0	0	0	1	1	258
586	202	111	208	242	4	54	57	586	586	0	0	0	0	0	1	0	0	0	0	0	1	586
587	31	4	135	91	19	221	26	587	587	0	1	1	0	1	0	0	0	0	0	1	1	172
588	26	4	182	208	61	189	17	G504	G504	0	1	0	0	1	1	0	0	0	0	1	1	90
589	137	282	19	211	18	136	137	G510	G510	1	0	1	0	0	1	1	0	0	0	0	0	589
590	28	283	21	30	20	23	24	CC49	CC49	0	1	0	0	1	1	0	0	0	1	0	0	590
591	35	48	101	167	80	222	57	591	G591	1	0	1	0	1	0	0	0	1	0	1	0	591
592	196	48	193	168	128	203	12	CC534	CC534	1	1	1	1	1	0	0	0	0	0	0	0	364
593	60	4	123	215	23	3	24	G516	G516	1	1	0	0	1	0	1	0	0	0	1	1	516
594	204	4	127	19	26	18	1	594	594	1	1	1	0	1	1	0	0	0	0	0	1	62
595	80	153	25	243	114	224	55	595	595	0	0	1	0	1	0	0	0	0	0	0	1	551
596	3	48	19	175	28	37	26	G377	G377	1	1	0	1	1	0	1	1	0	0	0	0	596
597	205	48	3	50	23	8	12	597	597	1	1	1	0	1	0	0	0	1	0	0	0	399
598	3	48	61	244	66	78	26	598	598	0	1	0	1	1	0	0	1	0	0	1	0	487
599	126	4	123	66	46	7	26	599	599	0	1	1	0	1	0	0	0	1	0	0	1	252
600	206	90	209	245	18	225	33	600	600	1	0	0	0	0	0	0	0	0	0	1	1	600
601	5	4	144	162	26	11	107	CC349	CC349	1	1	1	1	1	0	0	0	0	0	0	1	584
602	35	4	75	246	73	116	157	602	602	1	0	0	0	1	0	0	0	1	0	1	1	602
603	187	284	61	206	18	8	134	G500	G500	1	0	1	0	1	0	0	0	1	0	0	0	603
604	188	131	82	88	63	187	1	CC8	CC8	0	1	1	1	0	0	0	0	0	1	0	0	358
605	33	286	31	248	55	82	1	605	605	1	1	0	0	0	0	1	0	1	0	0	1	336
606	114	46	39	47	26	47	34	G78	G78	1	0	0	0	1	0	0	0	0	0	0	1	78
607	95	34	211	249	74	89	70	607	607	0	1	0	0	0	0	1	1	0	0	0	0	607
608	97	287	150	243	142	229	79	G608	G608	1	0	1	1	0	0	0	0	0	1	1	0	608
609	207	288	91	251	146	230	12	609	609	0	1	0	0	1	1	0	0	0	0	1	0	609
610	146	180	19	88	73	11	2	G330	G330	1	1	1	0	0	1	0	0	0	0	0	1	150
611	3	4	19	4	29	4	33	CC3	CC3	0	0	0	1	1	0	0	1	0	0	1	1	611
612	5	289	26	76	26	11	51	612	612	1	1	1	1	1	0	1	0	0	0	0	0	295
613	112	290	212	150	4	37	160	613	613	0	0	1	0	0	0	0	0	0	0	0	0	613
614	5	71	144	162	26	11	24	CC349	CC349	1	1	1	1	0	0	0	0	0	0	0	0	349
615	76	291	214	76	26	26	105	615	615	1	0	1	0	0	0	1	0	1	0	1	0	615
616	11	48	17	48	26	48	26	CC345	CC345	1	1	0	1	1	0	0	0	0	0	0	0	345
617	5	292	215	253	23	105	86	617	617	1	1	1	1	0	0	1	0	0	0	1	0	617
618	10	293	78	255	54	7	23	618	618	0	1	1	1	1	0	1	0	0	0	0	1	381
619	214	169	25	74	21	69	135	619	619	1	1	1	1	0	0	0	1	1	0	1	0	619
620	41	41	36	41	36	39	32	CC68	CC68	0	1	1	0	0	0	0	0	1	0	0	0	267
621	116	40	36	41	36	39	32	CC68	CC68	0	1	1	0	1	1	0	0	0	0	0	0	621
622	60	67	4	151	43	63	23	CC104	CC104	0	1	0	0	0	0	0	0	0	0	0	1	622
623	95	4	19	4	29	4	22	CC3	CC3	0	1	0	0	1	0	0	1	0	0	1	1	623
624	3	4	73	13	4	214	33	624	624	0	0	0	1	1	0	1	1	0	0	0	1	624
625	29	5	22	12	20	69	25	CC50	CC50	0	1	0	0	1	1	0	0	0	0	1	1	90
626	28	13	70	19	26	7	22	626	626	1	1	1	0	1	1	0	0	0	0	0	1	62
627	218	2	180	29	26	233	68	627	627	1	1	0	0	0	1	0	0	0	1	0	0	370
628	19	159	4	13	54	96	68	628	G628	0	1	0	0	0	1	1	0	0	0	1	1	628
629	71	50	192	132	69	127	24	629	629	0	1	0	0	0	0	1	0	0	0	1	0	24
630	19	17	21	260	24	23	24	630	630	1	1	1	0	0	1	0	0	0	0	0	0	32
631	222	128	21	69	46	236	12	631	631	0	1	1	1	0	0	0	1	0	0	0	0	151
632	47	300	200	262	138	45	94	632	632	0	0	1	0	0	0	1	0	0	1	0	0	509
633	31	301	19	88	50	37	24	633	633	1	1	1	0	0	0	0	0	0	0	0	0	28
634	7	302	4	26	6	18	26	G10	G10	0	1	1	1	0	0	1	0	0	1	0	0	10
635	48	5	41	261	140	7	108	CC635	CC635	0	0	0	1	1	1	0	0	1	0	0	1	635
636	223	106	31	221	45	171	165	636	636	0	1	1	0	1	1	0	0	0	0	1	1	8
637	224	90	201	19	4	238	68	G637	637	0	1	1	0	0	0	0	0	1	0	0	1	637
638	42	75	64	67	26	237	50	638	CC155	1	0	1	1	1	0	0	0	0	0	0	1	155
639	21	111	1	23	23	21	16	CC36	CC36	1	1	1	0	0	1	0	0	0	0	0	1	150
640	28	310	38	270	154	240	71	640	640	1	1	0	0	0	1	0	0	0	0	0	0	105
641	3	104	219	13	26	239	166	641	641	1	0	0	1	0	0	1	1	0	1	1	0	641
642	230	276	187	5	50	5	167	G642	G642	1	0	1	1	0	0	0	0	0	0	1	0	642
643	31	106	135	74	37	173	168	643	CC564	0	1	1	0	1	0	0	0	0	0	0	1	643
644	44	304	181	263	153	210	173	644	644	0	1	1	1	0	0	0	0	0	0	1	0	644
645	226	25	97	75	26	62	1	645	645	1	1	1	0	0	0	1	0	0	0	0	0	645
646	3	13	220	38	18	9	23	G6	G6	1	1	1	1	1	0	0	1	0	0	0	1	6
647	227	184	188	191	28	168	23	G647	G647	1	1	1	0	0	0	0	0	1	0	0	0	462
648	228	261	25	264	28	11	172	648	648	1	1	0	0	0	0	0	0	0	0	0	1	201
649	79	307	222	27	29	69	17	649	649	0	1	1	0	0	0	1	0	0	0	1	0	217
650	60	308	89	73	55	216	171	G650	G650	1	0	1	0	0	0	0	0	0	0	0	1	418
651	42	311	31	29	26	246	87	651	651	1	1	0	1	1	0	0	0	0	0	1	0	459
652	31	312	25	271	26	247	24	G652	G652	1	1	0	0	1	0	1	0	0	0	0	1	652
653	17	57	166	23	44	28	36	CC110	CC110	1	1	1	0	0	0	0	0	0	0	0	1	110
654	35	110	29	78	10	86	51	CC654	CC654	0	1	1	0	0	0	1	0	1	0	0	1	654
655	4	4	19	4	29	4	22	CC3	CC3	0	1	0	1	1	0	0	1	0	0	1	1	3
656	11	293	192	220	71	73	17	656	G530	1	1	1	1	1	0	1	0	0	0	0	1	656
657	31	106	135	74	26	212	54	CC564	CC564	1	1	1	0	1	0	0	0	0	0	1	1	137
658	51	4	77	84	60	8	33	G169	G169	0	0	0	1	1	1	1	0	0	0	0	1	658
659	12	146	117	29	28	10	54	G243	G243	1	1	0	1	1	1	0	0	1	0	0	0	659
660	195	263	187	75	24	198	26	CC520	CC520	1	1	1	0	0	0	1	0	1	1	0	0	520
661	3	4	19	4	26	4	22	CC3	CC3	1	1	0	1	1	0	0	1	0	0	1	1	429
662	3	4	19	4	18	4	22	CC3	CC3	1	1	0	1	1	0	0	1	0	0	1	1	429
663	60	108	86	98	29	45	51	CC120	CC120	0	1	0	0	1	0	0	0	0	0	0	0	663
664	26	313	25	272	28	11	20	664	664	1	1	1	0	1	1	1	0	0	0	0	0	164
665	3	314	225	175	157	178	62	665	665	0	1	0	1	0	0	1	1	0	0	0	0	73
666	98	4	62	190	156	248	23	666	666	0	1	0	1	1	1	0	0	0	0	0	1	666
667	225	104	226	201	50	249	17	667	667	1	1	0	0	0	0	1	0	0	1	1	0	667
668	51	73	141	13	18	250	24	668	G668	1	1	0	1	1	1	1	0	0	0	0	1	668
669	203	152	224	69	18	11	26	669	669	1	1	1	1	0	0	0	0	0	0	0	0	349
670	106	315	31	29	158	11	174	670	670	0	1	0	0	1	1	0	0	1	0	0	1	670
671	35	110	227	78	10	86	51	CC654	CC654	0	1	1	0	0	0	1	0	1	0	0	1	654
672	1	147	19	4	29	4	22	CC3	CC3	0	1	0	1	1	0	0	0	0	0	1	0	672
673	11	117	123	184	159	169	57	G421	G421	1	0	1	1	0	0	1	0	0	0	0	0	421
674	83	82	73	83	4	77	58	G166	G674	0	1	1	1	0	0	0	0	0	0	0	0	166
675	31	316	25	274	71	73	62	675	675	1	1	1	0	0	0	1	0	0	0	0	0	645
676	60	106	31	72	66	62	65	676	676	0	1	0	0	1	0	0	0	0	0	0	1	676
677	26	317	228	275	28	49	23	677	677	1	1	0	0	0	1	1	0	0	1	1	0	290
678	231	261	209	276	21	5	99	678	678	1	0	0	1	0	0	0	1	0	0	1	1	678
679	19	318	4	13	54	96	175	679	G628	0	0	0	0	0	1	1	0	0	0	1	0	679
680	83	308	31	35	31	78	23	680	680	0	1	1	1	0	0	1	0	0	0	1	1	680
681	26	16	13	7	18	32	7	G681	G681	1	1	1	0	0	1	0	0	0	0	1	0	412
682	102	212	13	69	23	5	26	682	G682	1	1	1	1	0	0	0	0	0	0	1	0	506
683	47	58	30	19	71	74	26	683	683	1	1	1	0	0	0	0	0	0	1	0	0	162
684	49	209	30	50	112	37	23	G684	G684	0	1	1	0	1	0	0	0	0	0	0	0	94
685	101	124	89	13	4	101	73	G197	G197	0	1	0	1	0	0	1	0	0	0	0	0	197
686	70	175	25	185	49	74	62	686	CC373	0	1	1	0	1	1	1	0	0	0	0	1	686
687	29	298	75	123	4	18	46	CC918	CC918	0	1	1	0	0	1	0	0	0	0	0	0	161
688	26	25	144	117	4	104	33	688	688	0	0	1	0	0	1	0	0	0	0	0	0	145
689	93	224	75	138	117	223	124	G689	G424	0	1	1	1	0	1	0	0	0	0	1	0	689
690	230	276	99	5	50	5	167	G642	G642	1	0	1	1	0	0	0	0	0	0	1	0	642
691	27	43	61	113	50	54	44	CC713	CC713	1	0	0	0	1	1	1	0	0	0	0	1	713
692	47	58	61	76	26	37	26	692	CC162	1	1	1	0	0	0	1	0	0	1	0	0	138
693	3	230	61	268	2	46	2	G693	G693	0	1	0	1	0	0	0	1	0	1	0	0	249
694	205	41	81	135	26	79	61	694	694	1	1	1	0	0	0	0	0	1	0	0	0	462
695	11	219	70	279	4	252	47	695	695	0	0	1	1	1	0	0	0	0	0	0	1	452
696	147	181	127	19	39	18	176	696	696	0	0	1	1	0	0	0	0	0	0	0	0	320
697	232	56	13	23	56	11	36	CC707	CC707	0	1	1	1	0	0	0	1	0	1	0	0	707
698	232	323	3	283	160	32	36	698	698	1	1	1	1	1	0	0	1	0	0	1	0	698
699	234	285	230	278	31	177	57	699	699	0	0	0	0	0	1	0	0	1	1	1	0	699
700	158	5	22	277	20	61	2	700	700	0	1	0	1	1	0	1	0	0	0	0	1	200
701	52	90	67	280	26	96	42	701	701	1	1	0	0	0	0	0	0	0	0	1	1	701
702	52	198	144	27	4	3	177	702	702	0	1	1	0	0	0	1	0	0	0	1	1	511
703	158	116	14	281	54	43	26	703	703	0	1	1	1	0	0	1	0	0	0	0	0	396
704	26	125	99	167	153	251	160	704	G704	0	0	1	0	0	1	0	0	0	1	0	0	704
705	42	319	123	151	161	61	24	705	705	0	1	0	1	0	0	0	0	0	0	0	0	74
706	26	320	99	167	162	251	160	706	G704	0	0	1	0	0	1	0	0	0	1	0	0	704
707	232	56	229	23	56	11	36	CC707	CC707	0	1	1	1	0	0	0	1	0	1	0	0	707
708	5	88	229	82	18	218	178	708	708	1	1	0	1	0	0	0	0	0	0	0	0	251
709	232	56	80	23	56	11	36	CC707	CC707	0	1	1	1	0	0	0	1	0	1	0	0	707
710	100	321	80	217	131	185	12	710	710	0	1	1	0	0	1	0	0	1	0	1	1	710
711	25	322	13	282	33	32	2	711	711	0	1	1	0	0	1	1	0	0	1	1	0	221
712	5	25	31	229	163	112	57	712	712	0	0	1	1	0	0	0	0	0	0	0	0	320
713	27	324	61	113	50	54	44	CC713	CC713	1	0	0	0	1	1	1	0	0	0	0	1	713
714	233	75	64	67	55	252	50	714	714	1	0	1	1	1	0	0	0	0	0	0	1	155
715	28	325	31	284	4	80	179	715	G715	0	1	0	0	0	1	0	0	0	0	1	0	89
716	5	23	187	53	26	253	23	716	716	1	1	1	1	0	0	1	0	0	0	0	0	63
717	60	67	4	151	43	63	180	CC104	CC104	0	1	0	0	0	0	0	0	0	0	0	1	622
718	111	7	232	12	166	257	182	718	718	1	1	0	0	0	1	0	0	0	0	1	1	718
719	58	332	10	8	28	33	183	719	G117	1	1	0	0	1	0	1	0	0	1	1	0	719
720	236	40	38	209	28	190	94	720	G505	1	0	1	0	1	0	0	0	1	0	0	0	603
721	60	143	233	29	47	78	17	721	721	0	1	0	0	1	0	0	0	0	0	1	0	721
722	26	16	234	7	18	32	7	G681	G681	1	1	1	0	0	1	0	0	0	0	1	0	412
723	232	141	3	54	160	258	90	723	723	1	0	1	1	0	0	0	1	0	1	1	0	723
724	42	333	74	288	24	171	13	724	724	1	1	0	1	0	0	0	0	0	0	1	0	724
725	47	335	61	289	114	78	26	725	725	0	1	0	0	0	0	0	0	0	1	1	0	725
726	237	165	98	291	167	11	77	726	726	0	1	1	0	0	0	1	1	0	0	0	0	143
727	31	115	200	12	168	91	68	727	G141	0	1	0	0	0	0	0	0	0	1	0	0	141
728	232	56	3	23	56	11	36	CC707	CC707	0	1	1	1	0	0	0	1	0	1	0	0	707
729	86	300	17	55	12	54	86	729	729	1	1	0	1	0	1	0	0	0	1	0	0	729
730	214	329	30	19	165	69	26	730	730	0	1	1	1	0	0	0	1	1	0	1	0	730
731	20	25	205	6	7	11	4	CC32	CC34	1	1	1	0	0	1	0	0	0	0	0	0	32
732	241	330	205	253	28	22	188	732	732	1	1	1	0	0	1	1	0	0	0	0	0	732
733	20	25	77	191	7	11	5	733	CC34	1	1	1	0	0	1	0	0	0	0	0	0	32
734	235	22	25	273	164	254	20	734	734	1	1	0	0	0	1	1	0	0	0	0	0	34
735	4	13	11	38	18	46	23	G6	G6	1	1	1	1	1	0	0	1	0	0	0	1	6
736	63	326	231	13	48	120	24	736	736	1	1	0	0	1	0	1	0	1	0	0	1	736
737	45	336	143	7	171	255	36	737	737	0	1	1	0	0	1	0	0	0	0	0	0	161
738	45	177	140	158	4	132	104	G320	G320	0	0	1	0	0	1	0	0	0	0	0	0	145
739	17	331	235	23	33	137	94	739	739	0	0	1	0	0	0	0	0	0	0	1	0	739
740	36	285	25	250	26	227	26	740	740	1	1	0	0	0	0	0	0	1	1	1	0	740
741	26	16	41	224	31	32	23	741	741	0	1	1	0	0	1	0	0	0	0	1	0	250
742	31	16	32	36	33	11	19	G742	G742	0	1	0	0	0	0	1	0	0	0	0	0	742
743	17	64	137	60	94	11	51	743	743	1	1	0	0	0	0	0	0	0	1	0	0	22
744	31	82	236	35	23	26	51	744	744	1	1	1	0	0	0	1	0	0	0	1	0	287
745	28	43	82	88	63	187	1	CC8	CC8	0	1	1	0	1	1	0	0	0	0	0	1	745
746	56	16	237	8	33	59	20	746	746	0	1	0	0	0	1	1	0	0	0	1	0	30
747	35	84	38	21	31	35	37	CC79	CC79	0	0	1	0	0	0	0	0	1	1	1	0	747
748	17	327	13	8	172	32	181	748	748	1	1	0	0	0	0	1	0	0	0	1	0	23
749	5	71	238	162	26	11	107	CC349	CC349	1	1	1	1	0	0	0	0	0	0	0	0	349
750	17	57	52	285	44	28	36	CC110	CC110	1	1	0	0	0	0	0	0	0	0	0	1	201
751	83	82	221	83	4	77	46	751	G674	0	1	1	1	0	0	0	0	0	0	0	0	166
752	56	16	32	286	14	11	19	752	752	1	1	1	0	0	1	1	0	0	0	0	0	732
753	158	131	31	287	128	43	189	753	753	1	1	0	1	0	0	0	0	0	1	0	0	753
754	20	25	15	88	7	11	4	CC32	CC34	1	1	1	0	0	1	0	0	0	0	0	0	32
755	31	334	3	55	4	259	23	755	755	0	1	0	0	0	0	0	0	0	0	1	0	755
756	28	84	217	290	28	260	184	756	756	1	1	1	0	0	1	1	0	0	1	1	0	756
757	196	84	80	124	128	158	12	757	G757	1	1	1	1	0	0	0	0	0	1	0	0	519
758	238	106	75	123	30	11	46	758	758	0	1	1	1	1	0	0	0	0	0	0	1	501
759	239	16	13	8	49	261	23	759	759	0	1	0	0	0	1	1	0	0	0	1	0	30
760	142	16	10	7	14	24	20	CC412	CC412	1	1	1	0	0	1	0	0	0	0	1	0	412
761	47	52	19	287	24	43	37	761	761	1	0	0	0	0	0	0	0	0	0	0	0	761
762	240	337	240	19	169	262	185	762	762	1	1	1	0	1	0	0	0	0	0	1	1	137
763	33	280	239	292	23	263	83	763	763	1	1	0	0	0	0	0	0	1	0	0	0	580
764	27	327	13	23	33	32	2	764	764	0	1	1	0	0	1	0	0	0	0	1	0	250
765	61	117	35	19	26	92	186	765	CC322	1	0	1	0	0	0	0	0	0	0	0	0	84
766	22	338	241	205	4	265	86	766	766	0	1	0	1	0	1	0	0	0	1	1	0	766
767	111	239	205	195	28	46	23	767	767	1	1	0	0	0	1	0	0	0	0	0	0	105
768	29	339	75	123	30	18	46	CC918	CC918	0	1	1	0	0	1	0	0	0	0	0	0	161
769	196	84	80	294	170	158	12	769	G757	0	1	0	1	0	0	0	0	0	1	0	0	769
770	97	287	150	243	142	229	187	G608	G608	1	1	1	1	0	0	0	0	0	1	1	0	770
771	20	296	3	187	26	6	2	771	771	1	1	1	0	0	1	1	0	0	0	1	0	490
772	195	263	187	75	23	198	190	CC520	CC520	1	1	1	0	0	0	1	0	1	1	0	0	520
773	17	340	6	295	94	23	7	773	773	1	1	0	0	0	0	1	0	0	0	0	0	303
774	26	330	223	293	28	264	104	774	774	1	0	1	0	0	1	1	0	0	0	0	0	589
775	31	16	13	36	33	11	19	G742	G742	0	1	0	0	0	0	1	0	0	0	0	0	742
776	49	314	38	219	26	203	26	776	776	1	1	1	0	0	0	1	0	0	0	0	0	645
777	51	104	178	146	28	45	12	777	777	1	1	1	1	0	1	1	0	0	1	0	0	232
778	28	23	31	198	4	80	179	778	G715	0	1	1	0	0	1	0	0	0	0	1	0	250
779	100	122	31	69	47	202	99	779	779	0	0	1	0	1	1	0	0	1	0	1	1	779
780	44	297	73	33	53	101	33	780	780	0	0	1	1	1	0	1	0	0	0	0	1	13
781	31	132	73	13	4	145	1	781	781	0	1	0	0	0	0	1	0	0	1	0	0	781
782	35	104	26	13	100	5	47	782	782	1	0	0	0	0	0	1	0	1	1	1	0	782
783	28	4	82	88	63	140	1	CC8	CC8	0	1	1	0	1	1	0	0	0	0	0	1	745
784	35	43	38	21	31	37	37	CC79	CC79	0	0	1	0	1	0	0	0	1	0	0	1	784
785	35	138	101	116	80	4	57	G785	G785	1	0	1	0	0	0	0	0	1	0	1	0	785
786	98	4	112	107	77	4	23	CC433	CC433	1	1	1	1	1	1	1	0	0	0	1	1	786
787	3	4	19	4	29	48	22	CC3	CC3	0	1	0	1	1	0	0	1	0	0	0	1	4
788	98	4	30	32	77	48	82	CC486	CC486	1	1	1	1	1	1	1	0	0	0	0	1	486
789	14	30	141	78	4	35	13	CC332	CC332	0	1	1	0	0	0	1	0	0	0	1	0	217
790	51	73	46	13	18	249	24	790	G668	1	1	0	1	1	1	1	0	0	0	1	1	790
791	5	41	217	198	26	48	48	791	791	1	0	1	1	0	0	0	0	0	0	0	0	497
792	230	167	136	224	50	177	17	792	792	1	1	1	1	1	0	0	0	0	0	1	1	792
793	242	16	195	187	31	165	17	G542	G542	0	1	1	0	0	0	1	0	0	0	0	0	195
794	233	75	64	67	26	7	17	794	CC155	1	1	1	1	1	0	0	0	0	0	0	1	584
795	36	273	3	232	28	27	149	795	795	1	0	0	0	1	0	0	0	1	0	0	1	795
796	233	106	242	296	41	267	33	796	796	0	0	1	1	1	0	0	0	0	0	0	1	452
797	243	341	173	181	113	266	191	797	797	0	1	1	0	1	0	0	0	1	0	1	0	797
798	178	272	3	76	141	210	26	798	798	1	1	1	1	0	0	1	1	0	0	1	1	798
799	28	4	82	88	63	187	1	CC8	CC8	0	1	1	0	1	1	0	0	0	0	0	1	745
800	214	342	3	297	61	14	23	800	800	0	1	0	1	1	0	0	1	1	1	1	0	800
801	3	153	243	185	69	262	26	801	801	0	1	1	1	1	0	1	1	0	0	1	1	801
802	98	286	244	206	174	224	155	802	802	0	1	1	1	0	1	0	0	0	0	0	1	802
803	155	106	181	19	175	248	23	803	803	0	1	1	0	1	0	0	1	0	0	0	1	803
804	144	92	69	114	54	71	192	804	CC212	0	1	1	1	0	1	0	0	0	0	0	0	212
805	35	343	89	29	61	188	13	805	805	0	1	0	0	0	0	0	0	1	0	1	0	805
806	244	41	107	42	37	40	33	CC527	CC527	0	0	0	0	0	0	1	0	0	0	0	0	527
807	176	197	245	298	6	39	66	807	G807	0	1	1	0	0	1	1	0	0	1	0	0	807
808	69	87	119	117	46	111	12	G390	G390	0	1	1	1	0	1	0	0	0	0	1	0	689
809	215	344	144	76	48	232	26	809	809	1	1	1	1	0	0	1	0	0	1	0	0	562
810	28	144	116	138	26	177	61	810	810	1	1	1	0	0	1	0	0	0	0	1	0	412
811	29	7	22	12	20	22	24	811	CC50	0	1	0	0	0	1	0	0	0	0	0	1	811
812	11	48	82	48	26	48	26	CC345	CC345	1	1	0	1	1	0	0	0	0	0	0	0	345
813	33	261	93	151	176	52	194	813	813	1	0	0	0	0	0	0	0	1	0	1	1	813
814	27	226	73	27	26	18	37	814	G478	1	0	1	0	0	1	1	0	0	0	0	0	589
815	71	345	246	167	177	69	47	815	815	0	0	1	0	0	0	0	0	0	1	1	0	254
816	3	111	167	188	116	5	33	G1017	G1017	0	0	1	1	0	0	0	1	0	0	1	1	417
817	48	5	41	299	140	7	108	CC635	CC635	0	0	1	1	1	1	0	0	1	0	0	1	817
818	245	346	239	300	19	269	99	818	818	0	0	1	1	0	1	1	0	1	0	0	1	818
819	246	235	25	126	26	11	42	819	819	1	1	1	1	0	0	0	0	0	0	0	0	349
820	247	250	209	248	26	130	13	820	820	1	1	0	0	1	0	1	0	0	0	0	0	447
821	10	106	31	18	23	150	26	821	G371	1	1	1	1	1	0	1	0	0	0	1	1	258
822	218	347	180	35	23	270	195	822	822	1	0	1	0	0	1	1	0	0	0	0	1	822
823	25	106	25	270	27	271	47	823	823	0	0	0	0	1	1	0	0	0	0	1	1	823
824	19	82	226	301	69	54	86	824	824	0	1	0	0	0	1	1	0	0	0	0	0	213
825	31	276	135	74	37	212	54	CC564	CC564	0	1	1	0	0	0	0	0	0	0	1	0	541
826	31	348	247	224	26	5	189	826	826	1	1	1	0	1	0	0	0	0	0	1	0	382
827	213	106	24	253	10	5	94	827	827	0	0	1	0	1	0	1	0	0	0	1	1	827
828	5	41	135	19	173	272	23	828	828	1	1	1	1	0	0	0	0	0	0	1	0	506
829	28	106	82	27	18	69	26	829	G491	1	1	1	0	1	1	1	0	0	0	1	1	473
830	1	4	25	4	29	4	196	830	830	0	1	0	1	1	0	0	0	0	0	1	1	9
831	28	349	102	284	4	141	26	G831	G831	0	1	0	0	1	1	0	0	0	0	1	1	90
832	28	349	102	284	26	141	26	G831	G831	1	1	0	0	1	1	0	0	0	0	1	1	832
833	49	350	90	89	4	11	51	833	833	0	1	1	0	1	0	1	0	0	0	0	0	236
834	19	351	25	302	157	274	197	834	834	0	1	1	0	0	1	1	0	0	0	1	0	47
835	26	104	210	303	28	275	61	835	835	1	1	1	0	0	1	0	0	0	1	1	0	835
836	207	104	210	304	28	276	61	836	836	1	1	1	0	0	1	0	0	0	1	1	0	835
837	55	15	31	305	18	58	46	CC114	CC114	1	1	1	0	1	0	1	0	0	0	1	0	837
838	55	352	4	26	6	18	26	838	G10	0	1	1	0	0	0	1	0	0	0	0	0	195
839	248	104	67	306	28	78	198	839	839	1	0	1	0	0	0	0	0	0	1	1	0	839
840	51	115	248	19	178	204	199	840	840	1	0	1	1	0	1	0	0	0	1	1	0	840
841	51	43	62	307	50	82	12	841	841	1	1	0	1	1	1	0	0	0	0	0	1	841
842	249	353	249	308	37	216	200	842	842	0	1	1	1	1	0	1	0	0	1	0	1	842
843	167	4	152	103	107	153	47	G378	G378	1	0	1	1	1	0	0	1	0	0	1	1	843
844	254	193	151	169	26	152	201	844	844	1	1	1	0	0	0	1	0	1	1	0	0	520
845	35	154	25	50	26	277	112	845	845	1	0	1	0	1	0	0	0	1	0	0	1	845
846	60	354	250	305	26	54	84	846	846	1	1	1	0	1	0	1	0	0	0	0	1	177
847	148	355	74	19	127	101	202	847	847	1	1	1	0	1	0	0	0	0	0	0	0	129
848	251	235	63	311	174	278	17	848	848	0	1	0	1	0	0	0	1	0	0	1	0	343
849	5	58	251	129	120	45	203	849	849	1	0	0	1	0	0	0	0	0	1	0	0	849
850	207	356	118	220	179	279	23	850	850	0	1	1	0	0	1	1	0	0	0	0	0	419
851	73	108	67	312	18	231	108	851	851	1	0	1	1	1	0	0	1	0	0	0	0	851
852	253	106	141	112	31	11	51	852	852	0	1	1	1	1	0	1	1	0	0	0	1	852
853	257	34	81	19	23	117	98	853	853	1	1	1	0	0	0	0	0	1	0	1	0	853
854	255	272	75	108	47	3	94	854	854	0	0	1	1	0	0	1	1	1	0	1	1	854
855	256	214	145	13	28	43	47	855	855	1	0	0	0	0	0	1	0	0	0	0	0	855
856	3	106	31	168	21	5	9	856	856	1	0	1	1	1	0	0	1	0	0	1	1	843
857	51	290	201	292	65	73	26	857	857	0	1	0	1	0	1	0	0	0	0	0	0	93
858	12	91	38	73	78	46	47	858	858	0	0	1	1	0	1	0	0	1	0	0	0	858
859	208	300	213	29	147	46	24	G859	G859	0	1	0	0	0	1	0	0	0	1	0	0	549
860	35	53	134	19	26	71	41	860	860	1	1	1	0	0	0	0	0	1	0	0	0	462
861	28	106	82	204	31	7	26	G491	G491	0	1	1	0	1	1	0	0	0	0	0	1	745
862	181	4	67	151	6	263	13	862	862	0	1	0	1	1	0	0	1	0	0	0	1	4
863	2	198	72	94	26	7	94	863	863	1	0	1	0	0	1	0	0	0	0	0	1	863
864	3	230	61	268	2	245	2	G693	G693	0	1	0	1	0	0	0	1	0	1	0	0	249
865	35	138	101	116	80	3	57	G785	G785	1	0	1	0	0	0	0	0	1	0	1	0	785
866	111	5	77	34	20	171	24	866	866	0	1	1	0	1	1	1	0	0	0	1	1	156
867	44	24	193	41	128	203	29	867	867	1	1	1	1	0	0	0	0	0	0	0	0	349
868	174	84	193	66	3	156	38	868	868	0	1	1	1	0	1	0	0	0	1	0	0	868
869	114	104	38	19	18	23	17	869	869	1	1	1	0	0	0	0	0	0	1	0	0	162
870	212	195	11	69	18	45	153	870	870	1	1	1	0	0	1	0	0	0	0	0	0	32
871	126	254	204	19	46	180	57	871	871	0	0	1	0	0	0	0	0	1	0	1	0	139
872	93	106	75	205	117	61	47	872	872	0	0	0	1	1	1	0	0	0	0	0	1	872
873	7	106	220	19	26	203	33	873	873	1	0	1	1	1	0	0	0	0	0	0	1	155
874	230	283	31	29	39	96	23	874	874	0	1	0	1	1	0	0	0	0	1	1	0	874
875	151	34	31	229	26	3	51	875	G875	1	1	1	0	0	1	0	0	1	0	1	0	875
876	81	156	30	67	46	23	115	876	876	0	1	1	0	0	0	0	0	1	0	0	0	267
877	176	197	71	160	6	39	66	877	G807	0	1	1	0	0	1	0	0	0	1	0	0	122
878	33	283	31	201	23	18	23	878	878	1	1	0	0	1	0	1	0	1	1	0	0	878
879	204	226	127	181	26	171	1	879	879	1	1	1	0	0	1	0	0	0	0	1	0	412
880	7	217	61	76	128	131	64	880	880	1	1	1	1	0	0	1	0	0	1	0	0	562
881	153	13	134	13	83	3	9	881	881	0	0	0	0	1	0	1	0	1	0	1	1	881
882	61	298	71	19	28	92	51	882	882	1	1	1	0	0	0	0	0	0	0	0	0	28
883	3	141	31	29	151	10	77	883	883	1	1	0	1	0	0	0	1	0	1	0	0	883
884	153	153	134	46	83	46	94	884	884	0	0	0	0	1	0	0	0	1	0	0	1	884
885	51	23	206	248	26	252	17	885	885	1	1	0	1	0	1	1	0	0	0	0	0	885
886	51	4	19	4	29	4	22	CC3	CC3	0	1	0	1	1	1	0	0	0	0	1	1	42
887	137	198	144	82	18	152	86	887	887	1	1	0	0	0	1	0	0	0	0	0	1	226
888	28	39	230	19	61	195	1	888	888	0	1	1	0	0	1	0	0	0	0	0	0	161
889	92	106	74	102	28	3	20	CC890	CC890	1	1	1	1	1	1	1	0	1	0	1	1	889
890	92	106	25	102	28	3	20	CC890	CC890	1	1	1	1	1	1	1	0	1	0	1	1	889
891	208	300	213	76	147	46	24	G859	G859	0	1	1	0	0	1	1	0	0	1	0	0	807
892	8	168	98	13	56	45	57	892	892	0	0	0	1	0	0	1	0	0	0	0	0	892
893	10	58	62	95	50	85	2	893	G124	1	1	0	1	0	0	0	0	0	1	1	0	124
894	35	269	101	167	80	79	57	894	G591	1	0	1	0	1	0	0	0	1	0	0	1	845
895	80	43	49	74	26	7	34	895	895	1	0	1	0	1	0	0	0	0	0	0	1	895
896	28	17	21	119	20	23	24	CC49	CC49	0	1	1	0	0	1	1	0	0	0	0	0	419
897	205	106	19	3	26	120	57	897	897	1	0	0	0	1	0	1	0	1	0	0	1	897
898	227	357	188	191	28	168	23	G647	G647	1	1	1	0	0	0	0	0	1	0	0	0	462
899	47	58	67	19	21	195	26	899	899	1	1	1	0	0	0	0	0	0	1	0	0	162
900	33	212	220	318	23	18	153	900	900	1	1	0	0	0	0	1	0	1	0	0	0	900
901	133	4	134	306	74	284	205	901	901	0	1	1	1	1	0	0	1	0	0	0	1	901
902	237	25	145	319	26	176	54	902	902	1	1	1	0	0	0	0	1	0	0	1	0	902
903	31	312	25	313	26	247	24	G652	G652	1	1	1	0	1	0	0	0	0	0	0	1	903
904	145	136	18	314	4	280	57	904	904	0	0	0	1	1	0	1	0	0	0	1	0	904
905	60	22	217	315	26	78	26	905	905	1	1	1	0	0	0	1	0	0	0	1	0	287
906	31	50	77	316	1	61	57	906	906	1	0	0	0	0	0	0	0	0	0	0	0	761
907	35	82	81	317	26	135	26	907	907	1	1	0	0	0	0	0	0	1	0	1	0	58
908	188	106	199	29	26	283	9	908	908	1	0	0	1	1	0	0	0	0	0	1	1	908
909	22	106	178	13	165	285	41	909	909	0	1	0	1	1	1	1	0	0	0	1	1	909
910	112	217	93	163	6	286	23	910	910	0	1	0	0	0	0	0	0	0	1	1	0	725
911	175	72	168	216	130	281	32	911	911	0	1	0	0	0	1	0	0	1	0	0	1	911
912	180	139	3	35	26	282	13	912	912	1	1	1	0	0	0	1	0	0	1	1	0	127
913	112	132	201	13	4	238	206	G913	G913	0	1	0	0	0	0	1	0	0	1	0	0	781
914	112	132	201	13	4	238	207	G913	G913	0	1	0	0	0	0	1	0	0	1	0	0	781
915	19	330	76	19	61	3	208	915	G915	0	1	1	0	0	1	0	0	0	0	1	0	250
916	98	4	112	107	77	97	204	CC433	CC433	1	1	1	1	1	1	1	0	0	0	0	1	433
917	44	106	252	126	28	268	193	917	917	1	1	1	1	1	0	0	0	0	0	0	1	584
918	29	339	75	123	4	18	46	CC918	CC918	0	1	1	0	0	1	0	0	0	0	0	0	161
919	93	224	75	139	117	223	124	G689	G424	0	1	0	1	0	1	1	0	0	0	1	0	919
920	3	34	103	74	111	292	210	920	920	1	1	1	1	0	0	0	1	0	0	0	0	157
921	131	221	19	325	182	163	26	921	921	0	1	1	0	0	0	1	0	0	0	0	1	104
922	258	361	254	326	183	293	211	922	922	1	1	0	0	0	0	0	0	1	0	0	0	580
923	201	101	255	135	26	294	17	923	923	1	1	1	1	1	0	0	0	0	0	0	0	364
924	3	8	72	327	26	79	212	924	924	1	1	0	1	1	0	1	1	0	0	0	0	596
925	259	362	256	328	4	295	37	925	925	0	0	1	0	0	0	1	0	0	1	1	0	925
926	151	363	31	229	26	3	30	926	G875	1	1	1	0	0	1	0	0	1	0	1	0	875
927	97	364	135	329	184	45	213	927	927	1	1	1	1	0	0	1	0	0	0	0	0	63
928	175	365	144	330	28	11	26	928	928	1	1	1	0	0	1	1	0	1	0	0	0	928
929	132	165	257	110	28	116	12	929	G279	1	1	0	1	0	0	0	0	0	0	1	0	724
930	97	25	258	29	185	37	1	930	930	1	1	0	1	0	0	0	0	0	0	0	0	251
931	42	147	72	136	66	296	214	931	931	0	1	1	1	1	0	0	0	0	0	0	0	261
932	260	366	76	331	21	146	61	932	932	1	1	0	0	0	0	0	0	0	0	1	0	507
933	31	367	259	332	83	3	23	933	933	0	1	1	0	0	0	0	0	0	0	1	0	541
934	126	368	25	333	50	297	33	934	934	1	0	0	0	1	0	0	0	1	0	1	0	934
935	261	369	187	334	4	298	59	935	935	0	0	1	1	0	0	1	0	1	1	0	0	935
936	262	370	78	335	186	286	215	936	936	0	1	0	0	0	1	0	0	1	0	1	0	936
937	28	4	64	88	63	69	26	937	CC8	0	1	1	0	1	1	0	0	0	0	1	1	8
938	97	25	258	336	23	37	188	938	938	1	1	1	1	0	0	0	0	0	0	0	0	349
939	3	131	210	126	28	226	24	939	939	1	1	1	1	0	0	0	1	0	1	0	0	939
940	272	4	25	108	190	263	86	940	940	0	1	1	0	1	0	1	0	0	0	0	1	940
941	44	372	61	90	26	262	12	941	941	1	1	1	1	0	0	1	0	0	0	1	1	191
942	42	117	31	13	187	46	23	942	942	1	1	0	1	0	0	1	0	0	0	0	0	942
943	265	104	261	41	34	233	41	943	943	1	1	1	0	0	0	0	0	0	1	0	0	162
944	111	17	262	123	85	37	87	G231	G231	1	1	1	0	0	1	0	0	0	0	0	0	32
945	266	316	263	337	150	11	62	945	945	1	1	0	1	0	0	0	0	0	0	0	0	251
946	42	1	80	27	60	300	20	946	946	0	1	1	1	0	0	1	0	0	1	1	0	946
947	133	373	71	170	189	74	86	947	947	0	1	0	1	0	0	1	1	0	0	0	1	947
948	51	104	3	338	46	45	24	948	948	0	1	1	1	0	1	0	0	0	1	0	0	868
949	31	336	264	339	26	45	24	949	949	1	1	1	0	0	0	0	0	0	0	0	0	28
950	3	374	31	214	26	119	54	950	950	1	1	0	1	0	0	0	1	0	0	1	0	950
951	42	153	61	340	56	17	9	951	951	0	0	0	1	1	0	0	0	0	0	0	1	951
952	269	25	266	280	50	78	94	952	952	1	0	0	1	0	0	0	1	1	0	1	0	952
953	270	51	61	341	4	301	37	953	953	0	0	1	0	0	0	1	0	1	0	0	0	953
954	271	4	267	170	188	302	2	954	954	1	1	0	1	1	0	1	0	0	0	0	1	954
955	264	364	67	330	184	11	132	955	955	1	0	1	0	0	0	1	0	0	0	0	0	185
956	48	5	260	261	140	7	108	CC635	CC635	0	0	0	1	1	1	0	0	1	0	0	1	635
957	267	372	61	181	21	262	12	957	957	1	1	1	0	0	0	0	1	0	0	1	1	957
958	268	123	265	98	18	303	54	958	958	1	1	0	0	0	1	0	0	0	1	0	0	370
959	31	371	67	13	4	299	1	959	959	0	1	0	0	0	0	1	0	0	1	0	0	781
960	43	41	27	42	37	40	33	CC527	CC527	0	0	0	0	0	0	1	0	0	0	0	0	527
961	5	137	125	50	23	196	79	G497	G497	1	0	1	1	0	0	0	0	0	0	0	0	497
962	11	48	112	48	26	48	26	CC345	CC345	1	1	0	1	1	0	0	0	0	0	0	0	345
963	51	25	30	314	23	78	26	963	963	1	1	0	1	0	1	1	0	0	0	1	0	963
964	170	224	75	139	50	18	124	G424	G424	1	1	0	0	0	1	1	0	0	0	0	0	34
965	158	23	65	74	66	154	33	965	G379	0	0	1	1	0	0	0	0	0	0	1	0	379
966	12	312	25	342	26	37	132	966	966	1	0	1	1	1	1	1	0	1	0	0	1	966
967	93	375	71	29	4	45	17	967	967	0	1	0	1	0	1	0	0	0	1	0	0	967
968	115	376	31	35	47	69	26	G968	G968	0	1	1	0	0	0	1	0	0	1	1	0	968
969	81	212	75	84	63	26	47	CC171	CC171	0	0	0	0	0	0	1	0	1	0	1	0	969
970	27	324	61	343	50	54	44	CC713	CC713	1	0	0	0	1	1	1	0	0	0	0	1	713
971	27	8	166	19	28	46	121	G413	G413	1	0	1	0	1	1	0	0	0	0	0	0	971
972	31	377	268	224	26	73	23	972	972	1	1	1	0	1	0	0	0	0	1	0	0	972
973	27	324	61	263	50	54	216	973	CC713	1	1	1	0	1	1	0	0	0	0	0	1	62
974	31	136	60	180	191	212	132	974	974	0(T)!	0	1	0	1	0	1	0	0	0	1	0	974
975	42	134	99	164	26	41	26	975	G415	1	1	1	1	1	0	0	0	0	0	0	0	364
976	3	378	269	19	192	46	33	976	976	1	0	1	0	0	0	0	0	0	1	0	0	403
977	26	212	91	69	23	5	26	977	G682	1	1	1	0	0	1	0	0	0	0	1	0	412
978	273	41	183	135	26	79	212	978	978	1	1	1	0	0	0	0	0	1	0	0	0	462
979	80	379	269	150	192	304	57	979	979	1	0	1	0	1	0	0	0	0	0	1	0	979
980	274	106	270	280	46	78	94	980	980	0	0	0	1	1	0	0	1	1	0	1	1	980
981	175	22	168	121	130	17	73	G471	G471	0	1	1	0	0	1	0	0	1	0	0	0	981
982	109	136	114	201	83	107	83	CC233	CC233	0	1	0	1	1	0	1	0	0	0	1	0	982
983	27	324	61	164	50	54	44	CC713	CC713	1	0	1	0	1	1	0	0	0	0	0	1	269
984	49	209	249	50	112	37	23	G684	G684	0	1	1	0	1	0	0	0	0	0	0	0	94
985	28	106	82	251	18	38	2	985	985	1	1	0	0	1	1	0	0	0	0	0	1	985
986	48	5	41	299	140	305	108	CC635	CC635	0	0	1	1	1	1	0	0	1	0	0(A)!	1	986
987	196	380	19	29	193	176	61	987	987	1	1	0	1	0	0	0	0	0	1	1	0	124
988	51	381	31	39	18	3	20	988	988	1	1	0	1	0	1	0	0	0	0	1	1	988
989	44	149	271	198	26	41	26	989	989	1	1	1	1	0	0	0	0	0	0	0	1	146
990	104	252	272	29	26	306	23	990	990	1	1	0	0	0	0	0	0	0	1	1	0	309
991	55	15	31	55	18	26	46	CC114	CC114	1	1	0	0	1	0	0	0	0	0	1	0	114
992	9	213	165	82	2	46	1	G396	G396	0	1	0	1	0	0	0	0	0	0	0	0	74
993	275	376	31	35	47	69	26	G968	G968	0	1	1	0	0	0	1	0	0	1	1	0	968
994	60	104	210	126	28	226	159	994	994	1	0	1	0	0	0	0	0	0	1	0	0	395
995	30	276	75	171	61	73	57	995	995	0	0	0	0	0	0	0	0	0	0	0	0	995
996	270	371	273	120	23	238	26	G996	G996	1	1	1	0	0	0	0	0	1	1	0	0	355
997	175	43	274	253	194	190	9	997	997	1	0	1	0	1	1	1	0	1	0	0	1	997
998	167	2	109	293	28	307	105	998	998	1	0	1	1	0	0	1	1	0	1	1	0	112
999	270	371	275	120	23	238	26	G996	G996	1	1	1	0	0	0	0	0	1	1	0	0	355
1000	82	168	25	206	151	27	48	G1000	G1000	1	0	1	1	0	0	0	0	0	0	0	0	497
1001	60	127	89	73	55	216	171	G650	G650	1	0	1	0	0	0	0	0	0	0	0	0	84
1002	69	92	69	267	54	71	24	CC212	CC212	0	1	1	1	0	1	0	0	0	0	0	0	212
1003	60	217	31	18	106	150	26	1003	G371	1	1	1	0	0	0	1	0	0	1	1	0	127
1004	49	153	31	299	50	308	23	1004	1004	1	1	1	0	1	0	0	0	0	0	1	1	137
1005	84	383	62	117	195	46	132	1005	1005	0	0	1	0	1	0	0	1	0	0	0	1	1005
1006	132	384	209	27	49	226	26	1006	1006	0	1	1	1	1	0	1	0	0	0	0	0	1006
1007	44	89	31	73	46	309	86	1007	1007	0	1	1	1	1	0	0	0	0	0	1	0	233
1008	112	25	187	47	61	5	47	1008	1008	0	0	0	0	0	0	0	0	0	0	1	0	1008
1009	264	217	67	46	184	3	132	1009	1009	1	0	0	0	0	0	0	0	0	1	1	0	1009
1010	82	168	25	91	151	27	48	G1000	G1000	1	0	1	1	0	0	0	0	0	0	0	0	497
1011	217	195	31	19	23	95	94	1011	1011	1	0	1	0	0	1	0	0	1	0	1	0	1011
1012	175	113	204	230	31	207	135	1012	1012	0	1	0	0	0	1	1	0	1	1	0	0	1012
1013	60	284	4	53	43	63	23	CC104	CC104	0	1	1	0	1	0	1	0	0	0	0	0	236
1014	205	385	89	76	23	95	26	1014	1014	1	1	1	0	1	0	1	0	1	0	1	0	1014
1015	100	386	65	148	30	37	51	1015	1015	0	1	1	0	1	1	1	0	1	0	0	0	1015
1016	28	4	276	88	63	69	1	CC8	CC8	0	1	1	0	1	1	0	0	0	0	1	1	8
1017	3	111	167	188	116	310	33	G1017	G1017	0	0	1	1	0	0	0	1	0	0	0	1	1017
1018	31	343	207	201	144	7	108	1018	1018	0	0	0	0	0	0	1	0	0	0	0	0	527
1019	158	261	226	299	2	192	54	1019	1019	0	1	1	1	0	0	0	0	0	0	1	1	1019
1020	175	4	277	344	49	311	26	1020	1020	0	1	1	0	1	1	0	0	1	0	0	1	1020
1021	82	387	278	19	60	69	24	1021	G170	0	1	1	1	0	0	0	0	0	0	1	0	644
1022	36	188	146	164	26	3	1	G352	G352	1	1	1	0	1	0	0	0	1	0	1	1	352
1023	36	343	31	76	98	11	84	1023	G338	1	1	1	0	0	0	1	0	1	0	0	0	338
1024	196	84	193	41	128	312	12	1024	CC534	1	1	1	1	0	0	0	0	0	1	1	0	770
1025	80	131	25	334	28	73	26	1025	1025	1	1	1	0	0	0	1	0	0	1	0	0	138
1026	71	230	62	14	4	313	26	1026	1026	0	1	0	0	0	0	1	0	0	1	1	0	1026
1027	60	94	89	82	26	37	23	1027	G201	1	1	0	0	0	0	0	0	0	0	0	1	201
1028	12	184	188	191	28	168	23	1028	G647	1	1	1	1	0	1	0	0	1	0	0	1	1028
1029	35	149	187	345	196	54	24	1029	1029	0	1	1	0	0	0	1	0	1	0	0	1	654
1030	21	15	1	23	23	37	16	CC36	CC36	1	1	1	0	1	1	0	0	0	0	0	0	36
1031	48	111	167	35	116	310	33	1031	G1017	0	0	1	1	0	1	1	0	1	0	0	1	818
1032	230	139	279	347	26	203	26	1032	1032	1	1	1	1	0	0	1	0	0	1	0	0	562
1033	3	390	280	175	31	39	26	1033	1033	0	1	0	1	1	0	1	1	0	0	0	0	1033
1034	132	391	31	29	197	314	26	1034	1034	0	1	0	1	1	0	0	0	0	0	1	0	672
1035	31	115	22	12	4	91	68	G141	G141	0	1	0	0	0	0	0	0	0	1	0	0	141
1036	5	303	173	237	152	318	23	1036	1036	0	1	1	1	0	0	1	0	0	0	0	1	470
1037	5	71	144	162	74	11	24	CC349	CC349	0	1	1	1	0	0	0	0	0	0	0	0	166
1038	5	25	284	162	26	11	24	1038	CC349	1	1	1	1	0	0	0	0	0	0	0	0	349
1039	14	30	49	78	27	11	13	CC98	CC98	0	1	1	0	0	0	1	0	0	0	0	0	195
1040	47	8	166	19	79	45	121	1040	G413	0	0	1	0	1	0	0	0	0	0	0	0	1040
1041	26	290	285	191	31	231	222	1041	1041	0	0	1	0	0	1	0	0	0	0	0	0	145
1042	276	104	123	34	2	11	2	1042	1042	0	1	1	0	0	1	1	0	0	1	0	0	807
1043	26	220	168	47	11	168	122	G419	G419	0	1	0	0	0	1	0	0	0	0	0	0	49
1044	175	106	173	186	36	11	79	1044	1044	0	0	1	0	1	1	1	0	1	0	0	1	1044
1045	169	104	151	73	36	46	94	G395	G395	0	0	1	0	0	0	0	0	0	1	0	0	52
1046	215	104	218	258	183	232	17	1046	1046	1	1	0	1	0	0	1	0	0	1	0	0	1046
1047	98	131	217	178	174	319	223	1047	1047	0	0	1	1	0	1	1	0	0	1	0	0	1047
1048	6	6	3	17	11	35	57	G9	G9	0	0	0	1	1	0	0	0	0	0	1	1	513
1049	42	392	281	72	21	94	9	1049	1049	1	0	0	1	1	0	0	0	0	0	1	0	1049
1050	60	67	4	167	43	63	135	1050	CC104	0	1	1	0	0	0	0	0	0	0	0	1	420
1051	83	139	70	27	198	315	219	1051	1051	0	1	1	1	0	0	1	0	0	1	0	0	10
1052	3	147	15	348	47	177	13	1052	1052	0	1	1	1	1	0	0	1	0	0	1	0	1052
1053	31	393	282	171	18	110	86	1053	1053	1	1	0	0	0	0	0	0	0	0	0	0	357
1054	104	131	283	27	4	316	220	1054	1054	0	1	1	0	0	0	1	0	0	1	0	0	206
1055	7	236	62	306	6	18	221	1055	1055	0	1	1	1	0	0	0	0	0	1	0	0	358
1056	40	167	140	151	50	135	17	1056	G301	1	1	0	0	1	0	0	0	1	0	1	1	498
1057	3	394	177	349	199	43	9	G1057	G1057	0	0	0	1	1	0	0	1	0	1	0	0	1057
1058	26	395	177	76	31	317	155	1058	1058	0	1	1	0	1	1	1	0	0	0	1	1	156
1059	3	394	273	349	199	43	9	G1057	G1057	0	0	0	1	1	0	0	1	0	1	0	0	1057
1060	224	90	273	19	4	238	68	G637	G637	0	1	1	0	0	0	0	0	1	0	0	1	637
1061	183	396	172	27	23	182	57	G469	G469	1	0	1	0	0	1	1	0	0	0	1	0	469
1062	80	263	290	96	28	7	23	1062	1062	1	1	0	0	0	0	0	0	0	1	0	0	22
1063	28	104	97	70	47	11	17	1063	1063	0	1	1	0	0	1	0	0	0	1	0	0	122
1064	277	403	77	29	69	63	57	1064	1064	0	0	0	0	0	1	0	0	0	0	0	0	1064
1065	60	388	239	74	165	89	217	1065	1065	0	0	1	0	0	0	0	0	0	0	0	1	521
1066	19	21	15	13	4	10	26	G12	G12	0	1	0	0	0	1	1	0	0	0	0	0	213
1067	9	29	141	27	50	100	61	G1067	G1067	1	1	1	1	0	0	1	0	0	0	0	0	63
1068	155	279	25	317	26	323	26	1068	1068	1	1	0	0	0	0	0	1	0	0	0	0	1068
1069	35	147	102	74	26	14	51	1069	1069	1	1	1	0	1	0	0	0	1	0	1	0	1069
1070	155	29	141	27	50	100	61	G1067	G1067	1	1	1	0	0	0	1	1	0	0	0	0	1070
1071	19	153	203	91	18	324	147	1071	1071	1	1	1	0	1	1	0	0	0	0	0	1	62
1072	111	404	164	149	115	164	118	G408	G408	0	1	1	0	0	1	0	0	0	0	1	1	1072
1073	117	405	291	353	28	5	26	1073	1073	1	1	1	1	0	0	0	1	0	1	1	0	1073
1074	33	51	168	50	21	78	57	G1074	G1074	1	0	1	0	0	0	0	0	1	0	1	0	785
1075	4	51	168	50	21	78	57	G1074	G1074	1	0	1	1	0	0	0	1	0	0	1	0	277
1076	33	13	11	74	60	9	23	1076	1076	0	1	1	0	1	0	0	0	1	0	0	1	252
1077	33	226	3	19	200	65	24	1077	1077	0	1	1	0	0	0	0	0	1	0	0	0	267
1078	181	25	11	69	18	52	178	1078	1078	1	1	1	1	0	0	0	1	0	0	1	0	1078
1079	3	13	11	38	18	9	224	1079	G6	1	0	1	1	1	0	0	1	0	0	0	1	1079
1080	278	402	239	310	78	322	225	1080	1080	0	0	0	0	0	0	1	0	0	0	1	1	1080
1081	4	13	220	38	18	9	23	G6	G6	1	1	1	1	1	0	0	1	0	0	0	1	6
1082	279	186	287	351	78	36	226	1082	1082	0	1	0	0	0	0	0	0	0	1	0	0	141
1083	133	67	288	352	43	63	23	1083	CC104	0	1	1	1	0	0	1	1	0	0	0	1	406
1084	5	124	89	13	4	101	26	G197	G197	0	1	0	1	0	0	1	0	0	0	0	0	197
1085	51	100	289	29	26	45	26	1085	1085	1	1	0	1	1	1	0	0	0	0	0	0	563
1086	135	138	101	167	80	273	57	1086	1086	1	0	1	0	0	1	0	0	1	0	0	0	1086
1087	83	49	62	70	181	289	57	1087	1087	0	0	1	1	1	0	0	0	0	0	1	0	1087
1088	162	286	64	150	11	158	51	1088	G1088	0	1	1	1	0	0	0	1	0	0	0	1	281
1089	230	286	64	272	28	163	23	1089	1089	1	1	1	1	0	0	1	0	0	0	0	1	1089
1090	19	330	76	19	61	320	39	1090	G915	0	1	1	0	0	1	0	0	0	0	1	0	250
1091	280	25	97	19	26	321	33	1091	1091	1	0	1	1	0	1	0	0	1	0	0	0	1091
1092	26	106	31	73	26	11	23	1092	1092	1	1	1	0	1	1	0	0	0	0	0	1	62
1093	124	397	31	74	28	116	94	1093	1093	1	0	1	1	1	0	0	1	0	0	1	0	1093
1094	281	398	244	27	126	11	37	1094	1094	0	0	1	1	0	0	1	0	0	0	0	1	1094
1095	31	353	67	288	23	123	26	1095	1095	1	1	0	0	1	0	0	0	0	1	1	1	1095
1096	162	399	31	150	11	158	51	1096	G1088	0	1	1	1	0	0	0	1	0	0	0	0	151
1097	47	58	53	76	26	37	26	G1097	G1097	1	1	1	0	0	0	1	0	0	1	0	0	138
1098	132	400	31	350	28	171	57	1098	1098	1	0	0	1	0	0	0	0	0	0	1	0	426
1099	209	380	286	98	49	38	26	1099	1099	0	1	0	0	0	0	0	0	0	1	0	0	141
1100	51	401	77	84	60	8	33	G169	G169	0	0	0	1	0	1	1	0	0	1	0	0	1100
